# Supplementary material for: Evolution of major flowering pathway integrators in Orchidaceae
Source: Plant Reprod. 2023 Oct 12;37(2):85–109. doi: 10.1007/s00497-023-00482-7 (PMC11180029; doi:10.1007/s00497-023-00482-7)
Supplement: Supplementary file 2 — Supplementary file2 (XLSX 52 KB) [file 497_2023_482_MOESM2_ESM.xlsx]

## Sheet: COL COL4
Gene	Locus Name	Specie	Angiosperm Group
NenuCOL	XM_010259545.1	Nelumbo nucifera	Basal eudicots
AqfoCOL	HQ173331.1	Aquilegia formosa	Basal eudicots
NenuCOL4	XM_010261460.1	Nelumbo nucifera	Basal eudicots
AkebCOL	TRINITY_DN9290_c0_g1_i1	Akebia quinata	Basal eudicots
AkebCOL_2	TRINITY_DN16885_c3_g1_i1	Akebia quinata	Basal eudicots
AkebCOL_3	TRINITY_DN16885_c3_g3_i2	Akebia quinata	Basal eudicots
AkebCOL_4	TRINITY_DN16885_c3_g3_i3	Akebia quinata	Basal eudicots
AkebCOL4_2	TRINITY_DN17956_c3_g5_i1	Akebia quinata	Basal eudicots
AkebCOL4	TRINITY_DN17956_c3_g3_i2	Akebia quinata	Basal eudicots
PasoCOL	XM_026530812.1	Papaver somniferum	Basal eudicots
BofrCOL	comp11416_c0_seq3 l	Bocconia frutescens	Basal eudicots
BofrCOL_2	comp11416_c0_seq2	Bocconia frutescens	Basal eudicots
AqcoCOL	Aqcoe3G384500.1	Aquilegia coerulea	Basal eudicots
AqcoCOL4	Aqcoe7G333000.1	Aquilegia coerulea	Basal eudicots
PasoCOL4	XM_026532953.1	Papaver somniferum	Basal eudicots
ArthCO	AT5G15840.1	Arabidopsis thaliana	Core eudicots
ArthCOL5	AT5G57660	Arabidopsis thaliana	Core eudicots
ArthCOL4	AT5G24930	Arabidopsis thaliana	Core eudicots
ArthCOL2	AT3G02380	Arabidopsis thaliana	Core eudicots
ArthCOL3	AT2G24790	Arabidopsis thaliana	Core eudicots
ArhyCOL4	XM_025825357.2	Arachis hypogaea	Core eudicots
BrnaCOL4	XM_013802499.2	Brassica napus	Core eudicots
BrolCO	Bol030489	Brassica oleracea	Core eudicots
BrolCOL2	Bol010673	Brassica oleracea	Core eudicots
BrolCOL4	Bol036182	Brassica oleracea	Core eudicots
BrolCOL4_2	Bol022384	Brassica oleracea	Core eudicots
CasiCOL	XM_028257140.1	Camellia sinensis	Core eudicots
CaruCOL3_2	Carubv10026653m	Capsella rubella	Core eudicots
CaruCOL2	Carubv10015501m	Capsella rubella	Core eudicots
CaruCOL3	Carubv10023746m	Capsella rubella	Core eudicots
CaruCO	Carubv10001192m	Capsella rubella	Core eudicots
CaruCOL4	Carubv10001230m	Capsella rubella	Core eudicots
CoargCOL5	XM_027212607.1	Coffea arabica	Core eudicots
CoargCOL	JQ955600.1	Coffea arabica	Core eudicots
CoargCOL_2	XM_027220852.1	Coffea arabica	Core eudicots
CoarCOL	TRINITY_DN21483_c0_g1_i12	Coffea arabica	Core eudicots
CoarCOL_2	TRINITY_DN21483_c0_g1_i8	Coffea arabica	Core eudicots
CoarCOL_3	TRINITY_DN21483_c0_g1_i27	Coffea arabica	Core eudicots
CoarCOL4	TRINITY_DN25372_c4_g1_i1	Coffea arabica	Core eudicots
CoarCOL5_2	TRINITY_DN18819_c0_g1_i2	Coffea arabica	Core eudicots
CoarCOL5	TRINITY_DN18819_c0_g1_i1	Coffea arabica	Core eudicots
DaleCOL4_3	TRINITY_DN61233_c2_g1_i3	Dalea cuatrecasasii X Pilostyles	Core eudicots
DaleCOL4_2	TRINITY_DN61233_c2_g1_i4	Dalea cuatrecasasii X Pilostyles	Core eudicots
DaleCOL	TRINITY_DN49137_c0_g1_i2	Dalea cuatrecasasii X Pilostyles	Core eudicots
DaleCOL5_2	TRINITY_DN63825_c0_g1_i2	Dalea cuatrecasasii X Pilostyles	Core eudicots
DaleCOL5_1	TRINITY_DN63825_c0_g1_i3	Dalea cuatrecasasii X Pilostyles	Core eudicots
DaleCOL5	TRINITY_DN63825_c0_g1_i1	Dalea cuatrecasasii X Pilostyles	Core eudicots
DaleCOL4	TRINITY_DN61233_c2_g1_i2	Dalea cuatrecasasii X Pilostyles	Core eudicots
ErdeCOL	MK685861.1	Eriobotrya deflexa	Core eudicots
JureCOL	XM_018978598.2	Juglans regia	Core eudicots
NitaCOL	XM_016607219.1	Nicotiana tabacum	Core eudicots
PasuCOL_2	KF113359.1	Paeonia suffruticosa	Core eudicots
PasuCOL	KF113359.1	Paeonia suffruticosa	Core eudicots
PiboCOL4	TRINITY_DN3212_c0_g2_i1	Pilostyles boyacensis	Core eudicots
PiboCOL4_2	TRINITY_DN3212_c0_g3_i1	Pilostyles boyacensis	Core eudicots
PiboCOL4_3	TRINITY_DN3212_c0_g1_i1	Pilostyles boyacensis	Core eudicots
PoalCOL	KT875329.1	Populus alba x Populus glandulosa	Core eudicots
PrpeCOL4	EU939303.1	Prunus persica	Core eudicots
RasaCOL4	XM_018601019.1	Raphanus sativus	Core eudicots
SolyCOL5	EU636698.1	Solanum lycopersicum	Core eudicots
SolygCOL5	Solyc07g006630.2.1	Solanum lycopersicum	Core eudicots
SolyCOL4	Solyc08g006530.2.1	Solanum lycopersicum	Core eudicots
SolyCOL4_2	Solyc12g096500.1.1	Solanum lycopersicum	Core eudicots
SolyCOL_2	Solyc02g089520.1.1	Solanum lycopersicum	Core eudicots
SolyCOL	Solyc02g089540.2.1	Solanum lycopersicum	Core eudicots
SotuCOL	NM_001287866.1	Solanum tuberosum	Core eudicots
SotuCOL4	XM_006357001.2	Solanum tuberosum	Core eudicots
StjaCOL	TRINITY_DN72736_c0_g1_i1	Streptosolen jamesonii	Core eudicots
StjaCOL_2	TRINITY_DN13604_c0_g1_i1	Streptosolen jamesonii	Core eudicots
StjaCOL4	TRINITY_DN13904_c0_g2_i1	Streptosolen jamesonii	Core eudicots
StjaCOL5	TRINITY_DN13904_c0_g1_i1	Streptosolen jamesonii	Core eudicots
StjaCOL_4	TRINITY_DN31610_c0_g2_i2	Streptosolen jamesonii	Core eudicots
StjaCOL_3	TRINITY_DN31610_c0_g2_i1	Streptosolen jamesonii	Core eudicots
TrmaCOL4	TRINITY_DN5478_c0_g1_i1	Tropaeolum longifolium	Core eudicots
ViriCOL4	XM_034827820.1	Vitis riparia	Core eudicots
ViviCOL4	KX986748.1	Vitis vinifera	Core eudicots
ViviCOL	XM_002282473.4	Vitis vinifera	Core eudicots
ViviCOL5	GSVIVT01029107001	Vitis vinifera	Core eudicots
VivigCOL	GSVIVT01036499001	Vitis vinifera	Core eudicots
VivigCOL4	GSVIVT01036037001	Vitis vinifera	Core eudicots
AmtrCOL_2	evm_27.model.AmTr_v1.0_scaffold00006.243	Amborella trichopoda	Early divergent angiosperms
AmtrCOL	evm_27.model.AmTr_v1.0_scaffold00111.5	Amborella trichopoda	Early divergent angiosperms
AmtrCOL4	evm_27.model.AmTr_v1.0_scaffold00019.214	Amborella trichopoda	Early divergent angiosperms
AmtrgCOL9	evm_27.model.AmTr_v1.0_scaffold00061.184	Amborella trichopoda	Early divergent angiosperms
AnsqCOL	KJ699387.1 Annona squamosa	Annona squamosa	Early divergent angiosperms
ArfiCOL_2	c6893_g1_i1	Aristolochia fimbriata	Early divergent angiosperms
ArfiCOL	c18176_g1_i1	Aristolochia fimbriata	Early divergent angiosperms
ArfiCOL4	c10297_g1_i1	Aristolochia fimbriata	Early divergent angiosperms
ChloCOL	TRINITY_DN18795_c0_g1_i2	Chloranthus spicatus	Early divergent angiosperms
ChloCOL_2	TRINITY_DN18795_c0_g1_i3	Chloranthus spicatus	Early divergent angiosperms
ChloCOL4_3	TRINITY_DN17143_c1_g1_i2	Chloranthus spicatus	Early divergent angiosperms
ChloCOL4_2	TRINITY_DN18793_c0_g1_i2	Chloranthus spicatus	Early divergent angiosperms
ChloCOL4	TRINITY_DN18793_c0_g1_i9	Chloranthus spicatus	Early divergent angiosperms
HedyCOL	TRINITY_DN1176_c0_g1_i1	Hedyosmun sp.	Early divergent angiosperms
HedyCOL4_4	TRINITY_DN50196_c5_g1_i1	Hedyosmun sp.	Early divergent angiosperms
HedyCOL4_3	TRINITY_DN50196_c5_g1_i7	Hedyosmun sp.	Early divergent angiosperms
HedyCOL4_2	TRINITY_DN49739_c1_g4_i2	Hedyosmun sp.	Early divergent angiosperms
HedyCOL4	TRINITY_DN49739_c1_g4_i1	Hedyosmun sp.	Early divergent angiosperms
MaviCOL	GQ489239.1	Magnolia virginiana	Early divergent angiosperms
NycoCOL4	XM_031625764.1	Nymphaea colorata	Early divergent angiosperms
SachCOL	TRINITY_DN12297_c1_g14_i1	Sarcandra chloranthoides	Early divergent angiosperms
SachCOL4_3	TRINITY_DN12460_c2_g2_i3	Sarcandra chloranthoides	Early divergent angiosperms
SachCOL4_2	TRINITY_DN13233_c0_g5_i1	Sarcandra chloranthoides	Early divergent angiosperms
SachCOL4	TRINITY_DN13233_c0_g5_i2	Sarcandra chloranthoides	Early divergent angiosperms
SaheCOL	TRINITY_DN15454_c0_g1_i2	Saruma henryi	Early divergent angiosperms
SaheCOL_2	TRINITY_DN8362_c0_g1_i1	Saruma henryi	Early divergent angiosperms
SaheCOL4_4	TRINITY_DN18552_c0_g2_i2	Saruma henryi	Early divergent angiosperms
SaheCOL4_3	TRINITY_DN18552_c0_g2_i1	Saruma henryi	Early divergent angiosperms
SaheCOL4_2	TRINITY_DN18552_c0_g4_i2	Saruma henryi	Early divergent angiosperms
SaheCOL4	TRINITY_DN18552_c0_g4_i1	Saruma henryi	Early divergent angiosperms
AespVRN2	Woods et al. 2016	Aegilops speltoides	Monocots
AncoCOL4	XM_020247936.1	Ananas cosmosus	Monocots
AncoGHD7L	XM_020237956.1	Ananas cosmosus	Monocots
AncogCOL4	Aco006513.1	Ananas cosmosus	Monocots
AncoCOL4_2	Aco023820.1	Ananas cosmosus	Monocots
AncogGHD7L	Aco011698.1	Ananas cosmosus	Monocots
AncoCOL_1	Aco003046.1	Ananas cosmosus	Monocots
AvsaCOL9	KT354954.1	Avena sativa	Monocots
AvsaVRN2	KT354949.1	Avena sativa	Monocots
BateCOL9	KT354960.1	Bambusa textilis	Monocots
BateVRN2	KT354959.1	Bambusa textilis	Monocots
BrarVRN2	KT354950.1	Brachyelytrum aristosum	Monocots
BrarCOL9	KT354946.1	Brachyelytrum aristosum	Monocots
BrdiVRN2	Woods et al. 2016	Brachypodium distachyon	Monocots
BrdiCOL9	Woods et al. 2016	Brachypodium distachyon	Monocots
BrdiCOL	Bradi1g43670.1	Brachypodium distachyon	Monocots
BrdiCOL_2	Bradi3g56260.2	Brachypodium distachyon	Monocots
BrdiCOL4	Bradi5g14600.1 C	Brachypodium distachyon	Monocots
BrpiCOL9	KT354953.1	Brachypodium pinnatum	Monocots
BrpiVRN2	KT354940.1	Brachypodium pinnatum	Monocots
DiamCOL9	KT354952.1	Diarrhena americana	Monocots
DiamVRN2	KT354951.1	Diarrhena americana	Monocots
DicaGHD7L	XM_039265411.1	Dioscorea cayenensis subsp. rotundata	Monocots
ElguGHD7L_3	LOC105053979	Elaeis guineensis	Monocots
ElguGHD7L_2	LOC105043674	Elaeis guineensis	Monocots
ElguiCOL4	Woods et al. 2016	Elaeis guineensis	Monocots
ElguCOL	XM_010943932.3	Elaeis guineensis	Monocots
ElguCOL4	XM_010930329.3	Elaeis guineensis	Monocots
ElguGHD7L	XM_010921316.3	Elaeis guineensis	Monocots
GlstCOL9	KT354956.1	Glyceria striata	Monocots
HovuCOL9_CMF11	Woods et al. 2016	Hordeum vulgare	Monocots
HovuOWB_D ZCCT_VRN2	Woods et al. 2016	Hordeum vulgare	Monocots
HovuZCCT2	Woods et al. 2016	Hordeum vulgare	Monocots
HovuCOL	Woods et al. 2016	Hordeum vulgare	Monocots
HydeGHD7L	c29006_g1_i1	Hypoxis decumbens	Monocots
HydeGHD7L_2	c29006_g1_i2	Hypoxis decumbens	Monocots
HydeGHD7L_3	c29006_g1_i3	Hypoxis decumbens	Monocots
HydeGHD7L_4	c29006_g1_i5	Hypoxis decumbens	Monocots
HydeCOL4	c29915_g3_i2	Hypoxis decumbens	Monocots
LopeVRN2	KT354948.1	Lolium perenne	Monocots
LyspCOL9	KT354957.1	Lygeum spartum	Monocots
LyspVRN2	KT354942.1	Lygeum spartum	Monocots
MeciVRN2	KT354962.1	Melica ciliata	Monocots
MenuCOL9	KT354963.1	Melica nutans	Monocots
MenuVRN2_1	Woods et al. 2016	Melica nutans	Monocots
MenuVRN2_2	KT354961.1	Melica nutans	Monocots
MuacCOL	GSMUA_Achr3T28130	Musa acuminata	Monocots
MuacCOL4_3	GSMUA_Achr10T23700	Musa acuminata	Monocots
MuacCOL4	GSMUA_Achr9T19630	Musa acuminata	Monocots
MuacGHD7L	GSMUA Achr4G30370	Musa acuminata	Monocots
MuacGHD7L_2	GSMUA Achr5T15400	Musa acuminata	Monocots
MuacCOL4_2	XM_009384570.2	Musa acuminata subsp. malaccensis	Monocots
NastCOL9	KT354955.1	Nardus stricta	Monocots
NatrVRN2	KT354943.1	Nardus stricta	Monocots
NapuVRN2	KT354945.1	Nassella pubiflora	Monocots
NapulVRN2	KT354944.1	Nassella pulchra	Monocots
OrbrCOL9	Woods et al. 2016	Oryza brachyantha	Monocots
OrbrCOL	Woods et al. 2016	Oryza brachyantha	Monocots
OrbrCOL_2	XM_040527414.1	Oryza brachyantha	Monocots
OrsaGHD7_OsCMF8_OsI	Woods et al. 2016	Oryza sativa	Monocots
OrsaCOL9	Woods et al. 2016	Oryza sativa	Monocots
OrsaCOL	LOC_Os06g16370.1	Oryza sativa	Monocots
OrsaCOL_2	LOC_Os09g06464.1	Oryza sativa	Monocots
OrsaCOL4	LOC_Os04g42020.1	Oryza sativa	Monocots
OrsaCOL4_2	LOC_Os02g39710.1	Oryza sativa	Monocots
OrsajHd1_1	AB438976.1	Oryza sativa	Monocots
OrsajHd1	AB433218.1	Oryza sativa Japonica Group	Monocots
PaviCOL9	Woods et al. 2016	Panicum virgatum	Monocots
PainCOL9	KT354958.1	Parapholis incurva	Monocots
PainVRN2	KT354947.1	Parapholis incurva	Monocots
PhdaGHD7L_2	Woods et al. 2016	Phoenix dactylifera	Monocots
PhdaCOL4	XM_008791474.4	Phoenix dactylifera	Monocots
PhdaGHD7L	XM_008779924.4	Phoenix dactylifera	Monocots
PhedCOL9	Woods et al. 2016	Phyllostachys edulis	Monocots
SeceVRN2	Woods et al. 2016	Secale cereale	Monocots
SeitCOL9	Woods et al. 2016	Setaria italic	Monocots
SobiCOL9	Woods et al. 2016	Sorghum bicolor	Monocots
StbaVRN2	KT354941.1	Stipa barbata	Monocots
TrmoZCCT1_VRN2	Woods et al. 2016	Triticum monococcum	Monocots
TrmoZCCT2_VRN2	Woods et al. 2016	Triticum monococcum	Monocots
TrtuVRN2	Woods et al. 2016	Triticum turgidum	Monocots
TruraZCCT1_VRN2	Woods et al. 2016	Triticum urartu	Monocots
ZemaGHD7	Woods et al. 2016	Zea mays	Monocots
ZemaCOL9	Woods et al. 2016	Zea mays	Monocots
ZemaCOL4_3	Woods et al. 2016 (bg226499561)	Zea mays	Monocots
ZemaCOL	GRMZM2G405368_T01	Zea mays	Monocots
ZemaCOL4	GRMZM2G095598_T01	Zea mays	Monocots
ZemaCOL4_2	AC233888.1_FGT002	Zea mays	Monocots
ZomaCOL4	Zosma218g00180.1	Zoostera marina	Monocots
ZomaCOL4_2	Zosma123g00020.1	Zoostera marina	Monocots
EpfiGHD7L_1	TRINITY_DN5861_c1_g1_i1	Epidendrum fimbriatum	Orchidaceae-Monocots
EpfiCOL4B_3	TRINITY_DN6334_c0_g2_i6	Epidendrum fimbriatum	Orchidaceae-Monocots
EpfiCOL4B_2	TRINITY_DN6334_c0_g2_i7	Epidendrum fimbriatum	Orchidaceae-Monocots
EpfiCOL4A	TRINITY_DN6334_c0_g1_i1	Epidendrum fimbriatum	Orchidaceae-Monocots
EpfiCOL4A_2	TRINITY_DN6334_c0_g1_i2	Epidendrum fimbriatum	Orchidaceae-Monocots
EpfiCOL4B	TRINITY_DN6334_c0_g2_i5	Epidendrum fimbriatum	Orchidaceae-Monocots
PhhybCOL4A	FJ469986.1	Phalaenopsis hybrid cultivar	Orchidaceae-Monocots
DeloCOL4A	GU301089.1	Dendrobium loddigesii	Orchidaceae-Monocots
CymbCOL4A	CETC010739	Cymbidium ensifolium	Orchidaceae-Monocots
ElauCOL	TRINITY_DN13048_c0_g1_i1	Elleanthus aurantiacus	Orchidaceae-Monocots
ElauCOL4A	TRINITY_DN18611_c0_g1_i1	Elleanthus aurantiacus	Orchidaceae-Monocots
ElauCOL4A_2	TRINITY_DN18611_c0_g1_i2	Elleanthus aurantiacus	Orchidaceae-Monocots
ElauCOL4B_2	TRINITY_DN18611_c0_g2_i1	Elleanthus aurantiacus	Orchidaceae-Monocots
ElauCOL4B	TRINITY_DN18611_c0_g2_i2	Elleanthus aurantiacus	Orchidaceae-Monocots
ElauGHD7L	TRINITY_DN4298_c0_g1_i1	Elleanthus aurantiacus	Orchidaceae-Monocots
ElauGHD7L_2	TRINITY_DN4298_c0_g1_i2	Elleanthus aurantiacus	Orchidaceae-Monocots
PhhybCOL4B	HM439640.1	Phalaenopsis hybrid cultivar	Orchidaceae-Monocots
CysiCOL4A	GU168786.1	Cymbidium sinense	Orchidaceae-Monocots
CyenCOL4A	GU181352.1	Cymbidium ensifolium	Orchidaceae-Monocots
CatrGHD7L	c14534_g1_i1	Cattleya trianae	Orchidaceae-Monocots
CatrCOL4B	c22544_g2_i1	Cattleya trianae	Orchidaceae-Monocots
CatrCOL4A	c22544_g1_i1	Cattleya trianae	Orchidaceae-Monocots
PheqGHD7L	XM_020729584.1	Phalaenopsis equestris genome	Orchidaceae-Monocots
DecaGHD7L	XM_020820745.2	Dendrobium catenatum genome	Orchidaceae-Monocots
MacoGHD7L	TRINITY_DN27949_c0_g1_i1	Masdevallia coccinea "alba"	Orchidaceae-Monocots
MacoCOL	TRINITY_DN30096_c3_g1_i1	Masdevallia coccinea "alba"	Orchidaceae-Monocots
MacoCOL4A_2	TRINITY_DN30300_c6_g1_i1	Masdevallia coccinea "alba"	Orchidaceae-Monocots
MacoCOL4A	TRINITY_DN30300_c6_g1_i2	Masdevallia coccinea "alba"	Orchidaceae-Monocots
MacoCOL4B	TRINITY_DN30300_c6_g4_i2	Masdevallia coccinea "alba"	Orchidaceae-Monocots
MaweGHD7L	TRINITY_DN14778_c0_g1_i1	Masdevallia wendlandiana	Orchidaceae-Monocots
MaweCOL	TRINITY_DN16039_c0_g1_i1	Masdevallia wendlandiana	Orchidaceae-Monocots
MaweCOL4B_3	TRINITY_DN20086_c4_g2_i1	Masdevallia wendlandiana	Orchidaceae-Monocots
MaweCOL4B_2	TRINITY_DN20086_c4_g2_i4	Masdevallia wendlandiana	Orchidaceae-Monocots
MaweCOL4B	TRINITY_DN20086_c4_g2_i7	Masdevallia wendlandiana	Orchidaceae-Monocots
MaweCOL4A	TRINITY_DN20237_c5_g1_i1	Masdevallia wendlandiana	Orchidaceae-Monocots
PhhyCOL4B	HM439640.1	Phalaenopsis hybrid cultivar	Orchidaceae-Monocots
ErpuCOL4B	KC836888.1	Erycina pusilla	Orchidaceae-Monocots
DecaCOL4A	XM_020820670.2	Dendrobium catenatum	Orchidaceae-Monocots
OnchCOL4A	MN732546.1	Oncidium hybrid cultivar	Orchidaceae-Monocots
CyenCOL4B	KY322776.1	Cymbidium ensifolium	Orchidaceae-Monocots
MaauCOL4B	TRINITY_DN17442_c1_g5_i3	Maxilaria aurea	Orchidaceae-Monocots
MaauCOL4A_2	TRINITY_DN17442_c1_g3_i2	Maxilaria aurea	Orchidaceae-Monocots
MaauCOL4A	TRINITY_DN17442_c1_g3_i1	Maxilaria aurea	Orchidaceae-Monocots
MaauGHD7L	TRINITY_DN12692_c0_g1_i2	Maxilaria aurea	Orchidaceae-Monocots
MaauCOL	TRINITY_DN15016_c4_g1_i5	Maxilaria aurea	Orchidaceae-Monocots
MiroGHD7L	TRINITY_DN16161_c4_g1_i2	Miltonia roezli	Orchidaceae-Monocots
MiroGHD7L_2	TRINITY_DN16161_c4_g1_i3	Miltonia roezli	Orchidaceae-Monocots
MiroCOL	TRINITY_DN8626_c0_g1_i1	Miltonia roezli	Orchidaceae-Monocots
MiroCOL4B	TRINITY_DN15979_c1_g5_i1	Miltonia roezli	Orchidaceae-Monocots
MiroCOL4A	TRINITY_DN17408_c3_g2_i1	Miltonia roezli	Orchidaceae-Monocots
OntwGHD7L	TRINITY_DN4012_c0_g1_i1	Oncidium Twinkle	Orchidaceae-Monocots
OntwCOL	TRINITY_DN24496_c2_g1_i4	Oncidium Twinkle	Orchidaceae-Monocots
OntwCOL4B	TRINITY_DN23901_c3_g3_i1	Oncidium Twinkle	Orchidaceae-Monocots
StpuCOL4B_2	TRINITY_DN37542_c1_g1_i2	Stelis pusilla	Orchidaceae-Monocots
StpuCOL4B	TRINITY_DN37542_c1_g1_i3	Stelis pusilla	Orchidaceae-Monocots
StpuCOL	TRINITY_DN30794_c1_g1_i1	Stelis pusilla	Orchidaceae-Monocots
StpuGHD7L	TRINITY_DN30171_c0_g1_i1	Stelis pusilla	Orchidaceae-Monocots
StpuCOL4A_4	TRINITY_DN35678_c0_g1_i1	Stelis pusilla	Orchidaceae-Monocots
StpuCOL4A_2	TRINITY_DN35678_c0_g1_i2	Stelis pusilla	Orchidaceae-Monocots
StpuCOL4A_3	TRINITY_DN35678_c0_g1_i4	Stelis pusilla	Orchidaceae-Monocots
StpuCOL4A	TRINITY_DN35678_c0_g1_i5	Stelis pusilla	Orchidaceae-Monocots
VaapCOL4	TRINITY_DN35226_c0_g1_i2	Vanilla aphylla	Orchidaceae-Monocots
VaapCOL4_2	TRINITY_DN35226_c0_g1_i1	Vanilla aphylla	Orchidaceae-Monocots
VaapCOL4B_2	TRINITY_DN37498_c1_g7_i1	Vanilla aphylla	Orchidaceae-Monocots
VaapCOL4B	TRINITY_DN37498_c1_g7_i2	Vanilla aphylla	Orchidaceae-Monocots
VaapCOL4B_4	TRINITY_DN37498_c1_g3_i2	Vanilla aphylla	Orchidaceae-Monocots
VaapCOL4B_3	TRINITY_DN37498_c1_g3_i1	Vanilla aphylla	Orchidaceae-Monocots
OnciGHD7L	TRINITY_DN9141_c0_g1_i1	Oncidium "Grower Ramsey"	Orchidaceae-Monocots
OnciCOL4B_3	TRINITY_DN19892_c1_g2_i5	Oncidium "Grower Ramsey"	Orchidaceae-Monocots
OnciCOL4B_2	TRINITY_DN19892_c1_g2_i2	Oncidium "Grower Ramsey"	Orchidaceae-Monocots
OnciCOL4B	TRINITY_DN19892_c1_g2_i3	Oncidium "Grower Ramsey"	Orchidaceae-Monocots
OnciCOL4A	TRINITY_DN19892_c1_g1_i5	Oncidium "Grower Ramsey"	Orchidaceae-Monocots
OnciCOL4A_4	TRINITY_DN19892_c1_g1_i6	Oncidium "Grower Ramsey"	Orchidaceae-Monocots
OnciCOL4A_3	TRINITY_DN19892_c1_g1_i9	Oncidium "Grower Ramsey"	Orchidaceae-Monocots
OnciCOL4A_2	TRINITY_DN19892_c1_g1_i3	Oncidium "Grower Ramsey"	Orchidaceae-Monocots
OnciCOL4A_5	TRINITY_DN19892_c1_g1_i8	Oncidium "Grower Ramsey"	Orchidaceae-Monocots
GoscCOL	TRINITY_DN36695_c0_g1_i1	Gomphichis scaposa	Orchidaceae-Monocots
GoscCOL4B	TRINITY_DN23685_c3_g3_i1	Gomphichis scaposa	Orchidaceae-Monocots
PheqCOL4A	XM_020742459.1	Phalaenopsis equestris	Orchidaceae-Monocots
DecrCOL4A	KT894671.1	Dendrobium crumenatum	Orchidaceae-Monocots
CygoCOL4A	MG601475.1	Cymbidium goeringii	Orchidaceae-Monocots
ToluCOL4A_6	TRINITY_DN21894_c2_g1_i3	Tolumnia “Cherry red x Ralph yagh”	Orchidaceae-Monocots
ToluCOL4A_3	TRINITY_DN21894_c2_g1_i5	Tolumnia “Cherry red x Ralph yagh”	Orchidaceae-Monocots
ToluCOL4A_2	TRINITY_DN21894_c2_g1_i4	Tolumnia “Cherry red x Ralph yagh”	Orchidaceae-Monocots
ToluCOL4A_5	TRINITY_DN21894_c2_g1_i6	Tolumnia “Cherry red x Ralph yagh”	Orchidaceae-Monocots
ToluCOL4A_4	TRINITY_DN21894_c2_g1_i8	Tolumnia “Cherry red x Ralph yagh”	Orchidaceae-Monocots
ToluCOL4A	TRINITY_DN21894_c2_g1_i7	Tolumnia “Cherry red x Ralph yagh”	Orchidaceae-Monocots
ToluCOL4B_2	TRINITY_DN21894_c2_g2_i2	Tolumnia “Cherry red x Ralph yagh”	Orchidaceae-Monocots
ToluCOL4B	TRINITY_DN21894_c2_g2_i1	Tolumnia “Cherry red x Ralph yagh”	Orchidaceae-Monocots
PheqgCOL4A	Peq002718	Phalaenopsis equestris genome	Orchidaceae-Monocots
PheqgCOL4B	Peq004392	Phalaenopsis equestris genome	Orchidaceae-Monocots
DecagCOL4A	Dca008867	Dendrobium catenatum genome	Orchidaceae-Monocots
DecagCOL4B	Dca023344	Dendrobium catenatum genome	Orchidaceae-Monocots
ApshCOL	Ash001160	Apostasia shenzhenica genome	Orchidaceae-Monocots
ApshCOL4_2	Ash015904	Apostasia shenzhenica genome	Orchidaceae-Monocots
ApshCOL4	Ash005534	Apostasia shenzhenica genome	Orchidaceae-Monocots
NemaCOL4_2	Unigene157264_Ne_fb	Neuwiedia malipoensis	Orchidaceae-Monocots
NemaCOL4_4	Unigene105046_Ne_fb	Neuwiedia malipoensis	Orchidaceae-Monocots
NemaCOL4_3	Unigene34752_Ne_fb	Neuwiedia malipoensis	Orchidaceae-Monocots
NemaCOL4	Unigene160231_Ne_fb	Neuwiedia malipoensis	Orchidaceae-Monocots
PaaeCOL4	Unigene75940_Pa_fb	Paphiophedium singchii	Orchidaceae-Monocots
CymsiCOL4B	Unigene60619_Cym_fb	Cymbidium sinense	Orchidaceae-Monocots
CymsiCOL4A_2	Unigene70714_Cym_fb	Cymbidium sinense	Orchidaceae-Monocots
CymsiCOL4A	Unigene65359_Cym_fb	Cymbidium sinense	Orchidaceae-Monocots
HefoGHD7L	Unigene55642_Hem	Hemipilia forrestii	Orchidaceae-Monocots
GafaCOL4	Unigene117606_Ga_fb	Galeola faberi	Orchidaceae-Monocots
GafaCOL4B	Unigene122656_Ga_fb	Galeola faberi	Orchidaceae-Monocots
VashCOL4B	Unigene13072_Va_fb	Vanilla shenzhenica	Orchidaceae-Monocots
ApwaCOL4_2	AUTC008945	Apostasia wallichii	Orchidaceae-Monocots
ApwaCOL4	AUTC008944	Apostasia wallichii	Orchidaceae-Monocots
ApwaCOL4_3	AUTC002290	Apostasia wallichii	Orchidaceae-Monocots
CyensCOL4A	CETC010739	Cymbidium ensifolium	Orchidaceae-Monocots
CyensCOL4B	CETC010741	Cymbidium ensifolium	Orchidaceae-Monocots
CyfoCOL4B	CFTC006696	Cypripedium formosanum	Orchidaceae-Monocots
CysinCOL4A	CSTC001172	Cymbidium sinense	Orchidaceae-Monocots
CysinCOL4B_2	CSTC016104	Cymbidium sinense	Orchidaceae-Monocots
CysinCOL4B	CSTC016103	Cymbidium sinense	Orchidaceae-Monocots
DenoCOL4A_3	DNTC013733	Dendrobium nobile	Orchidaceae-Monocots
DenoCOL4A_2	DNTC002328	Dendrobium nobile	Orchidaceae-Monocots
DenoCOL4A	DNTC006340	Dendrobium nobile	Orchidaceae-Monocots
DenoCOL4A_4	DNTC001129	Dendrobium nobile	Orchidaceae-Monocots
ErpuCOL4B_5	EPTC021433	Erycina pusilla	Orchidaceae-Monocots
ErpuCOL4B_2	EPTC011272	Erycina pusilla	Orchidaceae-Monocots
ErpuCOL4B_3	EPTC017809	Erycina pusilla	Orchidaceae-Monocots
ErpuCOL4B_4	EPTC012371	Erycina pusilla	Orchidaceae-Monocots
NezoCOL4_2	NZTC028179	Neuwiedia zollingeri	Orchidaceae-Monocots
NezoCOL4_3	NZTC012697	Neuwiedia zollingeri	Orchidaceae-Monocots
NezoCOL4	NZTC001360	Neuwiedia zollingeri	Orchidaceae-Monocots
OngoCOL4A_2	OGTC012733	Oncidium "Grower Ramsey"	Orchidaceae-Monocots
OngoCOL4A	OGTC021351	Oncidium "Grower Ramsey"	Orchidaceae-Monocots
OngoCOL4B_2	OGTC006412	Oncidium "Grower Ramsey"	Orchidaceae-Monocots
OngoCOL4B	OGTC003164	Oncidium "Grower Ramsey"	Orchidaceae-Monocots
PhbeCOL4A	PBTC030161	Phalaenopsis bellina	Orchidaceae-Monocots
PhbeCOL4B	PBTC017018	Phalaenopsis bellina	Orchidaceae-Monocots
PhluCOL4A	PLTC044308	Phalaenopsis lueddemanniana	Orchidaceae-Monocots
PhluCOL4B	PLTC010667	Phalaenopsis lueddemanniana	Orchidaceae-Monocots
PhmoCOL4A	PMTC005518	Phalaenopsis modesta	Orchidaceae-Monocots
PhmoCOL4B	PMTC015721	Phalaenopsis modesta	Orchidaceae-Monocots
PhscCOL4A	PSTC002936	Phalaenopsis schileriana	Orchidaceae-Monocots
PhscCOL4B	PSTC024586	Phalaenopsis schileriana	Orchidaceae-Monocots
PhapCOL4A	PAXXG012810_ PATC139676	Phalaenopsis aphrodite genome	Orchidaceae-Monocots
PhapCOL4B	PAXXG018120_PATC156501	Phalaenopsis aphrodite genome	Orchidaceae-Monocots
VaplCOL4B_3	VPTC018829	Vanilla planifolia	Orchidaceae-Monocots
VaplCOL4B_2	VPTC000608	Vanilla planifolia	Orchidaceae-Monocots
VaplCOL4B	VPTC017926	Vanilla planifolia	Orchidaceae-Monocots
PaCOL	FJ810423.1	Phalaenopsis amabilis	Orchidaceae-Monocots
EpCOL11	KC836894.1	Erycina pusilla	Orchidaceae-Monocots
EpCOL5	KC836888.1	Erycina pusilla	Orchidaceae-Monocots
PheqgCOL	Peq019410	Phalaenopsis equestris genome	Orchidaceae-Monocots
PlguCOL	Pgu006703	Platanthera guangdongensis genome	Orchidaceae-Monocots
VaplgCOL4B	VANPL_B_00009t007490	Vanilla planifolia genome	Orchidaceae-Monocots
VaplgCOL4B_2	VANPL_A_00009t007810	Vanilla planifolia genome	Orchidaceae-Monocots
VaplgCOLA	VANPL_B_00007t010970	Vanilla planifolia genome	Orchidaceae-Monocots
VaplgCOL4A_2	VANPL_A_00007t011810	Vanilla planifolia genome	Orchidaceae-Monocots
ApshGHD7	Ash004961	Apostasia shenzhenica genome	Orchidaceae-Monocots
PlguGHD7	Pgu002026	Platanthera guangdongensis genome	Orchidaceae-Monocots
PlziGHD7	Pzi009732	Platanthera zijinensis genome	Orchidaceae-Monocots
PhapCOL	PAXXG176690-mRNA1	Phalaenopsis aphrodite genome	Orchidaceae-Monocots
PhapGHD7	PAXXG094460-mRNA1	Phalaenopsis aphrodite genome	Orchidaceae-Monocots

## Sheet: FD
Gene	Locus Name	Specie	Angiosperm Group
AkebFD	TRINITY_DN25524_c0_g1_i1	Akebia quinata	Basal eudicots
AqcoFD	Aqcoe6G217300.1	Aquilegia coerulea	Basal eudicots
BofrFD	comp15731_c1_seq1	Bocconia frutescens	Basal eudicots
PasoFD	XM_026540737.1	Papaver somniferum	Basal eudicots
AcchFD	JX417425.1	Actinidia chinensis	Core eudicots
ArthFDP_ATbZIP27	AT2G17770.2	Arabidopsis thaliana	Core eudicots
ArthFD_ATBZIP14	AT4G35900.1	Arabidopsis thaliana	Core eudicots
BraraFD_4	Brara.I01047.1 CDS	Brassica rapa	Core eudicots
BraraFD_5	Brara.G00239.1 CDS	Brassica rapa	Core eudicots
BraraFD	Brara.K01339.1 CDS	Brassica rapa	Core eudicots
BraraFD_2	Brara.H01621.1 CDS	Brassica rapa	Core eudicots
BraraFD_3	Brara.A00255.1 CDS	Brassica rapa	Core eudicots
BrauFD	TRINITY_DN40717_c0_g1_i1	Brunfelsia australis	Core eudicots
BrauFD_2	TRINITY_DN40717_c0_g1_i3	Brunfelsia australis	Core eudicots
CasiFD	XM_028249366.1	Camellia sinensis	Core eudicots
CaruFD_2	Carubv10015985m CDS	Capsiella rubra	Core eudicots
CaruFD	Carubv10006580m CDS	Capsiella rubra	Core eudicots
ChseFD	AB839769.1	Chrysanthemum seticuspe f. boreale	Core eudicots
CoarFD	TRINITY_DN24265_c1_g2_i1	Coffea arabica	Core eudicots
EdFD1	KU319434.1	Eriobotrya deflexa	Core eudicots
EdFD2	KU319435.1	Eriobotrya deflexa	Core eudicots
FrveFD	XM_004289026.2	Fragaria vesca subsp. vesca	Core eudicots
MadoFD	XM_008339760.3	Malus domestica	Core eudicots
MonoFD	XM_010115002.1	Morus notabilis	Core eudicots
NenuFD_2	XM_010267722.2	Nelumbo nucifera	Core eudicots
NenuFD	XM_010268549.2	Nelumbo nucifera	Core eudicots
NisyFD	KY306465.1	Nicotiana sylvestris	Core eudicots
NysiFD_2	KY306464.1	Nicotiana sylvestris	Core eudicots
PisaFD1_VEG2	KP739949.1	Pisum sativum	Core eudicots
PotrFD	XM_024600913.1	Populus trichocarpa	Core eudicots
SolyFD_2	Solyc02g061990.2.1	Solanum lycopersicum	Core eudicots
SolyFD	Solyc02g083520.2.1	Solanum lycopersicum	Core eudicots
SolySPGB	EF136919.1	Solanum lycopersicum	Core eudicots
SotuFD_4	LC011885.1	Solanum tuberosum	Core eudicots
SotuFD_3	LC011884.1	Solanum tuberosum	Core eudicots
SotuFD_2	PGSC0003DMT400061403	Solanum tuberosum	Core eudicots
SotuFD	PGSC0003DMT400009393	Solanum tuberosum	Core eudicots
StjaFD	TRINITY_DN2496_c0_g1_i1	Streptosolen jamesonii	Core eudicots
StjaFD_2	TRINITY_DN81580_c0_g1_i1	Streptosolen jamesonii	Core eudicots
ThcaFD	XM_007046561.2	Theobroma cacao	Core eudicots
ThcaFD_2	XM_018116014.1	Theobroma cacao	Core eudicots
TrloFD	TRINITY_DN19197_c1_g2_i5	Tropaeolum longifolium	Core eudicots
TrloFD_2	TRINITY_DN19197_c1_g2_i7	Tropaeolum longifolium	Core eudicots
ViviFD_2	GSVIVT01006332001	Vitis vinifera	Core eudicots
ViviFD	GSVIVT01009970001 CDS	Vitis vinifera	Core eudicots
AmtrFDL	evm_27.model.AmTr_v1.0_scaffold00152.26	Amborella trichopoda	Early divergent angiosperms
ArfiFD	c77280_g1_i1	Aristolochia fimbriata	Early divergent angiosperms
ChspFD	TRINITY_DN17855_c0_g2_i1	Chloranthus spicatus	Early divergent angiosperms
HedyFD	TRINITY_DN48303_c2_g1_i1	Hedyosmun sp.	Early divergent angiosperms
SachFD	TRINITY_DN13353_c1_g13_i1	Sarcandra chloranthoides	Early divergent angiosperms
SaheFD	TRINITY_DN34626_c0_g1_i1	Saruma henryi	Early divergent angiosperms
AncoFDL_2	XM_020239504.1	Ananas comosus	Monocots
AncoFDL	XM_020229669.1	Ananas comosus	Monocots
AsofFDL_2	XM_020406844.1	Asparagus officinalis	Monocots
AsofFDL	XM_020421105.1	Asparagus officinalis	Monocots
OrsaFDL_7	LOC_Os07g48660	Oryza sativa	Monocots
BrdiFDL_2	Bradi1g29920.1	Brachypodium distachyon	Monocots
BrdiFDL	Bradi4g36587.1	Brachypodium distachyon	Monocots
CyenFDL2A	MK440202.1	Cymbidium ensifolium	Monocots
HydFDL	c85157_g1_i1	Hypoxis decumbens	Monocots
MuacFDL	GSMUA_Achr9T24090_001	Musa acuminata	Monocots
MuacFDL_3	GSMUA_Achr5T11470_001	Musa acuminata	Monocots
MuacFDL_2	GSMUA_Achr1T02630_001	Musa acuminata	Monocots
MuacFDL_4	XM_009390910.2	Musa acuminata subsp. malaccensis	Monocots
OsFD1	Os09g36910.1	Oryza sativa	Monocots
OrsaFDL_3	Os02g0833600	Oryza sativa	Monocots
OrsaFDL_2	Os06g0720900	Oryza sativa	Monocots
OrsaFDL	Os09g0540800	Oryza sativa	Monocots
PhdaFDL	XM_008782085.2	Phoenix dactylifera	Monocots
SobiFDL_3	Sobic.004G359200.1	Sorghum bicolor	Monocots
SobiFDL_2	Sobic.010G269000.1	Sorghum bicolor	Monocots
SobiFDL	Sobic.002G280800.1	Sorghum bicolor	Monocots
ZemaFDL_3	GRMZM2G073892_T01	Zea mays	Monocots
ZemaFDL_2	GRMZM2G402862_T01	Zea mays	Monocots
ZemaDLF1	GRMZM2G067921_T01	Zea mays	Monocots
ZemaFDL	NM_001112492.1	Zea mays	Monocots
ApshFDL1	Ash014780_Genome	Apostasia shenzhenica genome	Orchidaceae-Monocots
ApshFDL2_2	Unigene86772_Ap_fb	Apostasia shenzhenica genome	Orchidaceae-Monocots
ApshFDL1_2	Unigene8579_Ap_fb	Apostasia shenzhenica genome	Orchidaceae-Monocots
ApwaFDL1	AUTC021244	Apostasia wallichii	Orchidaceae-Monocots
ApwaFDL2	AUTC007432	Apostasia wallichii	Orchidaceae-Monocots
CatrFDL2B	c12945_g1_i2	Cattleya trianae	Orchidaceae-Monocots
CatrFDL2A	c18813_g6_i1	Cattleya trianae	Orchidaceae-Monocots
CysiFDL2A	CSTC003993	Cymbidium sinense	Orchidaceae-Monocots
CysiFDL2_2	CSTC003994	Cymbidium sinense	Orchidaceae-Monocots
CypsiFDL2B	Unigene28069_Ch_fb	Cypripedium singchii	Orchidaceae-Monocots
DecaFDL2A_2	XM_020844316.2	Dendrobium catenatum	Orchidaceae-Monocots
DecaFDL2A	XM_020844315.2	Dendrobium catenatum	Orchidaceae-Monocots
DecaFDL2B	XM_020836864.2	Dendrobium catenatum	Orchidaceae-Monocots
DecaFDL2A_3	Dca016995_Genome	Dendrobium catenatum genome	Orchidaceae-Monocots
DecaFDL2B_2	Dca022842_Genome	Dendrobium catenatum genome	Orchidaceae-Monocots
DendFDL2A	DNTC011756	Dendrobium nobile	Orchidaceae-Monocots
DenoFDL2A	DNTC011756	Dendrobium nobile	Orchidaceae-Monocots
ElauFDL2A	TRINITY_DN23900_c1_g11_i1	Elleanthus aurantiacus	Orchidaceae-Monocots
ElauFDL2B	TRINITY_DN27619_c0_g1_i1	Elleanthus aurantiacus	Orchidaceae-Monocots
EpfiFDL2B	TRINITY_DN1793_c1_g1_i1	Epidendrum fimbriatum	Orchidaceae-Monocots
EpfiFDL2B_2	TRINITY_DN1793_c1_g1_i3	Epidendrum fimbriatum	Orchidaceae-Monocots
EpfiFDL2A	TRINITY_DN5089_c0_g1_i8	Epidendrum fimbriatum	Orchidaceae-Monocots
EpfiFDL2A_2	TRINITY_DN5089_c0_g1_i7	Epidendrum fimbriatum	Orchidaceae-Monocots
EpfiFDL1	TRINITY_DN2705_c0_g1_i2	Epidendrum fimbriatum	Orchidaceae-Monocots
ErpuFDL2B	EPTC060203	Erycina pusilla	Orchidaceae-Monocots
GaelFDL2A	GETC026071	Gastrodia elata	Orchidaceae-Monocots
GoscFDL2A	TRINITY_DN23522_c3_g3_i2	Gomphichis scaposa	Orchidaceae-Monocots
GoscFDL2B	TRINITY_DN27461_c0_g1_i1	Gomphichis scaposa	Orchidaceae-Monocots
HefoFDL2A	Unigene34936_Hem	Hemipilia forrestii	Orchidaceae-Monocots
MacoFDL2A	TRINITY_DN3621_c0_g1_i1	Masdevallia coccinea "alba"	Orchidaceae-Monocots
MacoFDL1	TRINITY_DN4578_c0_g1_i1	Masdevallia coccinea "alba"	Orchidaceae-Monocots
MacoFDL1_2	TRINITY_DN4578_c0_g1_i2	Masdevallia coccinea "alba"	Orchidaceae-Monocots
MaweFDL2B	TRINITY_DN2218_c0_g1_i2	Masdevallia wendlandiana	Orchidaceae-Monocots
MaweFDL1	TRINITY_DN28924_c0_g1_i1	Masdevallia wendlandiana	Orchidaceae-Monocots
MaauFDL1	TRINITY_DN23481_c0_g1_i1	Maxilaria aurea	Orchidaceae-Monocots
MaauFDL2A	TRINITY_DN26181_c0_g1_i1	Maxilaria aurea	Orchidaceae-Monocots
MiroFDL2A	TRINITY_DN9857_c1_g1_i1	Miltonia roezli	Orchidaceae-Monocots
MiroFDL1	TRINITY_DN6838_c0_g1_i1	Miltonia roezli	Orchidaceae-Monocots
MiroFDL1_2	TRINITY_DN7756_c0_g1_i1	Miltonia roezli	Orchidaceae-Monocots
NezoFDL2	NZTC009594	Neuwiedia zollingeri	Orchidaceae-Monocots
NezoFDL2_2	NZTC009595	Neuwiedia zollingeri	Orchidaceae-Monocots
OnciFDL2A_3	TRINITY_DN20154_c1_g1_i1	Oncidium "Grower Ramsey"	Orchidaceae-Monocots
OnciFDL2A_2	TRINITY_DN20154_c1_g1_i3	Oncidium "Grower Ramsey"	Orchidaceae-Monocots
OnciFDL2A	TRINITY_DN20154_c1_g1_i2	Oncidium "Grower Ramsey"	Orchidaceae-Monocots
OnciFDL1	TRINITY_DN14299_c0_g2_i3	Oncidium "Grower Ramsey"	Orchidaceae-Monocots
OnciFDL2A_4	OGTC041187	Oncidium gowewr ramsey	Orchidaceae-Monocots
OntwFDL2B	TRINITY_DN23931_c3_g2_i1	Oncidium Twinkle	Orchidaceae-Monocots
OntwFDL1_6	TRINITY_DN24727_c2_g5_i1	Oncidium Twinkle	Orchidaceae-Monocots
OntwFDL1	TRINITY_DN25203_c2_g2_i2	Oncidium Twinkle	Orchidaceae-Monocots
OntwFDL1_2	TRINITY_DN25203_c2_g2_i1	Oncidium Twinkle	Orchidaceae-Monocots
OntwFDL1_5	TRINITY_DN25203_c2_g1_i1	Oncidium Twinkle	Orchidaceae-Monocots
OntwFDL1_3	TRINITY_DN25203_c2_g3_i1	Oncidium Twinkle	Orchidaceae-Monocots
OntwFDL1_4	TRINITY_DN25203_c2_g3_i2	Oncidium Twinkle	Orchidaceae-Monocots
OritFDL2B	OITC012154	Orchis italica	Orchidaceae-Monocots
PaarFDL1	Unigene13993_Pa_fb	Paphiopedilum armeniacum	Orchidaceae-Monocots
PhapFDL2B	PATC025494	Phalaenopsis aphrodite genome	Orchidaceae-Monocots
PhapFDL2A	PATC134641	Phalaenopsis aphrodite genome	Orchidaceae-Monocots
PaFD	KJ609180.1	Phalaenopsis aphrodite subsp. formosana	Orchidaceae-Monocots
PhbeFDL2B	PBTC035800	Phalaenopsis bellina	Orchidaceae-Monocots
PhbeFDL2A	PBTC004324	Phalaenopsis bellina	Orchidaceae-Monocots
PheqFDL2A_3	XM_020726294.1	Phalaenopsis equestris	Orchidaceae-Monocots
PheqFDL2A_2	PETC029006	Phalaenopsis equestris	Orchidaceae-Monocots
PheqFDL2B	Peq000940_genome	Phalaenopsis equestris genome	Orchidaceae-Monocots
PheqFDL2A	Peq016774_genome	Phalaenopsis equestris genome	Orchidaceae-Monocots
PhluFDL2B	PLTC029936	Phalaenopsis lueddemanniana	Orchidaceae-Monocots
PhluFDL2A	PLTC009747	Phalaenopsis lueddemanniana	Orchidaceae-Monocots
PhmoFDL2B	PMTC014470	Phalaenopsis modesta	Orchidaceae-Monocots
PhmoFDL2A	PMTC018821	Phalaenopsis modesta	Orchidaceae-Monocots
StpuFDL2B	TRINITY_DN15683_c0_g1_i1	Stelis pusilla	Orchidaceae-Monocots
StpuFDL1	TRINITY_DN24846_c0_g1_i1	Stelis pusilla	Orchidaceae-Monocots
StpuFDL1_2	TRINITY_DN24846_c0_g1_i2	Stelis pusilla	Orchidaceae-Monocots
StpuFDL2A	TRINITY_DN60103_c0_g1_i1	Stelis pusilla	Orchidaceae-Monocots
ToluFDL1	TRINITY_DN8549_c0_g1_i1	Tolumnia “Cherry red x Ralph yagh”	Orchidaceae-Monocots
ToluFDL1_2	TRINITY_DN8549_c0_g1_i2	Tolumnia “Cherry red x Ralph yagh”	Orchidaceae-Monocots
ToluFDL1_3	TRINITY_DN17963_c1_g1_i1	Tolumnia “Cherry red x Ralph yagh”	Orchidaceae-Monocots
VaapFDL1	TRINITY_DN30377_c0_g1_i1	Vanilla aphylla	Orchidaceae-Monocots
VaapFDL1_2	TRINITY_DN30377_c0_g1_i2	Vanilla aphylla	Orchidaceae-Monocots
VaapFDL2A	TRINITY_DN32346_c0_g2_i1	Vanilla aphylla	Orchidaceae-Monocots
VaapFDL2A_2	TRINITY_DN32346_c0_g2_i2	Vanilla aphylla	Orchidaceae-Monocots
VaplFDL2A	VPTC004443	Vanilla planifolia	Orchidaceae-Monocots
VaplFDL2A_2	VPTC025529	Vanilla planifolia	Orchidaceae-Monocots
VaplFDL2A_3	VPTC004442	Vanilla planifolia	Orchidaceae-Monocots
VashFDL1	Unigene108231_Va_fb	Vanilla shenzhenica	Orchidaceae-Monocots
VashFDL2A	Unigene136302_Va_fb	Vanilla shenzhenica	Orchidaceae-Monocots
PheqgFD1	Peq005197	Phalaenopsis equestris genome	Orchidaceae-Monocots
DecaFDL1	Dca009708	Dendrobium catenatum genome	Orchidaceae-Monocots
PlguFDL1	Pgu022495	Platanthera guangdongensis genome	Orchidaceae-Monocots
PlziFDL1	Pzi014960	Platanthera zijinensis genome	Orchidaceae-Monocots
PhapFDL1	PAXXG027970-mRNA1	Phalaenopsis aphrodite genome	Orchidaceae-Monocots
ApshgFDL2	Ash015512	Apostasia shenzhenica genome	Orchidaceae-Monocots
PlguFDL1_2	Pgu005255	Platanthera guangdongensis genome	Orchidaceae-Monocots
VaplgFDL1	VANPL_A_00006t002170	Vanilla planifolia genome	Orchidaceae-Monocots
VaplgFDL2A	VANPL_A_00012t001070	Vanilla planifolia genome	Orchidaceae-Monocots
VaplgFDL2A_2	VANPL_B_00012t000680	Vanilla planifolia genome	Orchidaceae-Monocots

## Sheet: FLC FUL
Gene	Locus Name	Specie	Angiosperm Group
AktrFUL	AY627632.1	Akebia trifoliata	Basal eudicots
AqcoFULL1b	KF500134.1	Aquilegia coerulea	Basal eudicots
AqcoFULL1a	KF500133.1	Aquilegia coerulea	Basal eudicots
BofrFULL2	KF500161.1	Bocconia frutescens	Basal eudicots
BofrFULL1	KF500160.1	Bocconia frutescens	Basal eudicots
EscaFULL3	KF500168.1	Eschscholzia californica	Basal eudicots
EscaFULL2	HM592298.1	Eschscholzia californica	Basal eudicots
EscaFULL1	HM592297.1	Eschscholzia californica	Basal eudicots
PasoFULL2	AY306178.1	Papaver somniferum	Basal eudicots
PasoFULL1	AY306177.1	Papaver somniferum	Basal eudicots
PehyeuAP1	MK598839.1	Petunia x hybrida	Core eudicots
PehyFBP26	AF176783.1	Petunia x hybrida	Core eudicots
PehyFBP29	AF335245.1	Petunia x hybrida	Core eudicots
PehyPFG	AF176782.1	Petunia x hybrida	Core eudicots
AlglFLCL	FQ352883.1	Alnus glutinosa	Core eudicots
ArarFLC_2	DQ167444.1	Arabidopsis arenosa	Core eudicots
ArarFLC	DQ167446.1	Arabidopsis arenosa	Core eudicots
ArthFUL	AT5G60910.1	Arabidopsis thaliana	Core eudicots
ArthCAL	AT1G26310.1	Arabidopsis thaliana	Core eudicots
ArthAP1	AT1G69120.1	Arabidopsis thaliana	Core eudicots
ArthAGL79	AT3G30260.1	Arabidopsis thaliana	Core eudicots
ArthMAF5	NM_001345667.1_AT5G65080	Arabidopsis thaliana	Core eudicots
ArthFLC	AT5G10140	Arabidopsis thaliana	Core eudicots
AthMAF4	AT5G65070.3 NM_001203688.1	Arabidopsis thaliana	Core eudicots
ArthMAF3	AT5G65060.1	Arabidopsis thaliana	Core eudicots
ArthMAF2	AT5G65050.3	Arabidopsis thaliana	Core eudicots
ArthMAF1-FLM	AT1G77080.4	Arabidopsis thaliana	Core eudicots
ArthAGL6	AT2G45650.1	Arabidopsis thaliana	Core eudicots
AralPEP1	FJ755930.1	Arabis alpina	Core eudicots
BrvuFLCL	DQ189210.1	Beta vulgaris	Core eudicots
BostFLC1_1	MH166768.1	Boechera stricta	Core eudicots
BostFLC1_2	MH166767.1	Boechera stricta	Core eudicots
BostFLC2_1	MH166771.1	Boechera stricta	Core eudicots
BostFLC2_2	MH166770.1	Boechera stricta	Core eudicots
BostFLC2_3	MH166769.1	Boechera stricta	Core eudicots
BrnaFLC5	AY036888.1	Brassica napus	Core eudicots
BrnaFLC1	AY036892.1	Brassica napus	Core eudicots
BrnaFLC4	AY036891.1	Brassica napus	Core eudicots
BrnaFLC3	AY036890.1	Brassica napus	Core eudicots
BrnaFLC2	AY036889.1	Brassica napus	Core eudicots
BrolFLC	AY273161.1	Brassica oleracea var. capitata	Core eudicots
BrraFLC	EF460819.1	Brassica rapa subsp. chinensis	Core eudicots
BrraFLC3	EF138603.1	Brassica rapa var. parachinensis	Core eudicots
BrraFLC2	FJ936112.1	Brassica rapa var. parachinensis	Core eudicots
BrauFLCL_3	TRINITY_DN57323_c0_g1_i1	Brunfelsia australis	Core eudicots
BrauFLCL	TRINITY_DN40443_c0_g1_i6	Brunfelsia australis	Core eudicots
BrauFLCL_2	TRINITY_DN40443_c0_g1_i1	Brunfelsia australis	Core eudicots
CaruFLC	JQ993010.1	Capsella rubella	Core eudicots
CaflFLC	KC618318.1	Cardamine flexuosa	Core eudicots
CatiFLCL	EL510509.1	Carthamus tinctorius	Core eudicots
CamoFLCL	GO921333.1	Castanea mollissima	Core eudicots
CesoFLCL	EH776903.1	Centaurea solstitialis	Core eudicots
CisiFLCL	EY754029.1	Citrus sinensi	Core eudicots
PotrFLCL	EY817319.1	Citrus trifoliata	Core eudicots
CoarFLCL_3	TRINITY_DN17569_c0_g1_i1	Coffea arabica	Core eudicots
CoarFLCL_4	TRINITY_DN17569_c0_g1_i2	Coffea arabica	Core eudicots
CoarFLCL	TRINITY_DN17569_c0_g1_i1	Coffea arabica	Core eudicots
CoarFLCL_2	TRINITY_DN17569_c0_g1_i2	Coffea arabica	Core eudicots
CoarFLCL_5	HQ845334.1	Coffea arabica	Core eudicots
CypeFLCL	AB600233.1	Cyclamen persicum	Core eudicots
EugrFLCL	HS058521.1	Eucalyptus grandis	Core eudicots
EuexFLCL	AB565507.1	Eustoma exaltatum subsp. russellianum	Core eudicots
EuwaFLC	HM639741.1	Eutrema wasabi	Core eudicots
FasyFLCL	FR606704.1	Fagus sylvatic	Core eudicots
GlmaFLCL	AI900863.1	Glycine max	Core eudicots
GlmaFLCL_2	FG995813.1	Glycine max	Core eudicots
GlurFLCL	FS240134.1	Glycyrrhiza uralensis	Core eudicots
HeanFLCL	GE519513.1	Helianthus annuus	Core eudicots
IpbaFLCL	EE880701.1	Ipomoea batatas	Core eudicots
LaseFLCL	DW120350.1	Lactuca serriola	Core eudicots
NiobMBP10	MH931143.1	Nicotiana obtusifolia	Core eudicots
NiobFUL2	MH931142.1	Nicotiana obtusifolia	Core eudicots
NiobFUL1	MH931141.1	Nicotiana obtusifolia	Core eudicots
NitaFLCL	EB443157.1	Nicotiana tabacum	Core eudicots
PeexFUL1	MH931144.1	Petunia exserta	Core eudicots
PeexFUL2	MH931145.1	Petunia exserta	Core eudicots
PeexMBP20	MH931146.1	Petunia exserta	Core eudicots
PehyFLCL	AY370529.1	Petunia x hybrida	Core eudicots
PypyFLCL	AB524589.1	Pyrus pyrifolia var. culta	Core eudicots
QuroFLCL	FR627327.1	Quercus robur	Core eudicots
RasaFLC	JX050205.1	Raphanus sativus	Core eudicots
SialFLC	EF542803.1	Sinapis alba	Core eudicots
SolyMBP10	Solyc02g065730.1.1	Solanum lycopersicum	Core eudicots
SolyMBP20	Solyc02g089210.2.1	Solanum lycopersicum	Core eudicots
SolyFUL1	Solyc06g069430.2.1	Solanum lycopersicum	Core eudicots
SolyFUL2	Solyc03g114830.2.1	Solanum lycopersicum	Core eudicots
SolyMC	Solyc05g056620.1.1	Solanum lycopersicum	Core eudicots
SolyFLCL	AK323974.1	Solanum lycopersicum	Core eudicots
SotuFLCL	BG596731.1	Solanum tuberosum	Core eudicots
StjaFUL2	MH931166.1	Streptosolen jamesonii	Core eudicots
StjaMBP20	MH931167.1	Streptosolen jamesonii	Core eudicots
StjaFUL1	MH931165.1	Streptosolen jamesonii	Core eudicots
StjaFUL	MH931164.1	Streptosolen jamesonii	Core eudicots
StjaFLCL	TRINITY_DN2861_c0_g1_i1	Streptosolen jamesonii	Core eudicots
StjaFLCL_2	TRINITY_DN2861_c0_g1_i2	Streptosolen jamesonii	Core eudicots
StjaFLCL_3	TRINITY_DN2861_c0_g1_i3	Streptosolen jamesonii	Core eudicots
StjaFLCL_4	TRINITY_DN2861_c0_g1_i4	Streptosolen jamesonii	Core eudicots
ThhaFLC	AY957537.1	Thellungiella halophila	Core eudicots
ThcaFLCL	CU608380.1	Theobroma cacao	Core eudicots
TrloFLCL	TRINITY_DN4898_c0_g1_i1	Tropaeolum longifolium	Core eudicots
ViviFLCL	GU133630.1	Vitis vinifera	Core eudicots
ViviFUL	GU133635.1	Vitis vinifera	Core eudicots
AmtrFULL	FD435144.1 Atr02b_10_B01_C011.g1	Amborella trichopoda	Early divergent angiosperms
AmtrAGL6	AY936234.1	Amborella trichopoda	Early divergent angiosperms
AfimAGL6	KT957083.1	Aristolochia fimbriata	Early divergent angiosperms
ArfiFUL	KT957084.1	Aristolochia fimbriata	Early divergent angiosperms
AseuFULL3	KF500107.1	Asarum europaeum	Early divergent angiosperms
AseuFULL1	KF500104.1	Asarum europaeum	Early divergent angiosperms
AseuFULL2	KF500103.1	Asarum europaeum	Early divergent angiosperms
MaprFUL	AB050657.1	Magnolia praecocissima	Early divergent angiosperms
SaheFULL1	KF500102.1	Saruma henryi	Early divergent angiosperms
TraeMADS2	DQ534490.1	Triticum aestivum	Monocots
LiloFUL3	HQ149332.1	Lilium longiflorum	Monocots
ZemaMADS18	EU962906.1	Zea mays	Monocots
ZemaAP1	L46400.1	Zea mays	Monocots
ZemaMADS3	AF112150.1	Zea mays	Monocots
ZemaMADS15	AJ430632.1	Zea mays	Monocots
ZemaMADS4	AJ430641.1	Zea mays	Monocots
HovuMADS8	AJ249146.1	Hordeum vulgare	Monocots
HovuMADS5	AJ249144.1	Hordeum vulgare	Monocots
HovuMADS3	AJ249143.1	Hordeum vulgare	Monocots
TrmoFUL2b	DQ792961.1	Triticum monococcum	Monocots
TrmoFUL2a	DQ792960.1	Triticum monococcum	Monocots
TraeMADS11	AB007504.1	Triticum aestivum	Monocots
BrdiFUL2b	DQ792959.1	Brachypodium distachyon	Monocots
BrdiFUL2a	DQ792958.1	Brachypodium distachyon	Monocots
BrdiFUL1	DQ792957.1	Brachypodium distachyon	Monocots
LeviFUL2	DQ792956.1	Leersia virginica	Monocots
LeviFUL1	DQ792955.1	Leersia virginica	Monocots
OrsaMADS18	AF091458.1	Oryza sativa	Monocots
OrsaMADS15	AF058698.1	Oryza sativa	Monocots
OrsaMADS14	AF058697.1	Oryza sativa	Monocots
LihuFUL2	DQ792952.1	Lithachne humilis	Monocots
PharFUL2	DQ792951.1	Pharus sp.	Monocots
StanFUL2	DQ792950.1	Streptochaeta angustifolia	Monocots
JoasFUL2	DQ792949.1	Joinvillea ascendens	Monocots
XyriFUL2	DQ792948.1	Xyris sp.	Monocots
CyloFUL2	DQ792947.1	Cyperus longus	Monocots
TrviFUL2	AY306190.1	Tradescantia virginiana	Monocots
ElguFUL2	AF411840.1	Elaeis guineensis	Monocots
AgafFUL3	DQ792946.1	Agapanthus africanus	Monocots
AliuFUL2	AY306138.1	Allium sp	Monocots
LitiFUL3	DQ792945.1	Lilium tigrinum	Monocots
CrsaFUL3	AY337929.1	Crocus sativus	Monocots
TraeMADS33	DQ512366.1	Triticum aestivum	Monocots
HovuFLCL_2	HM130526.1	Hordeum vulgare subsp. vulgare	Monocots
TraeMADS41	DQ512357.1	Triticum aestivum	Monocots
DaglFLCL	HO164248.1	Dactylis glomerata	Monocots
HovuFLCL	HM130525.1	Hordeum vulgare subsp. vulgare	Monocots
TraeMADS42	DQ512358.1	Triticum aestivum	Monocots
OrsaMADS51	HC084629.1	Oryza sativa	Monocots
MupaFLCL	FL658504.1	Musa paradisiaca	Monocots
MuacFLCL	GSMUA_AchrUn_randomT20290_001	Musa acuminata	Monocots
OrsaMADS37	LOC_Os08g41960.1	Oryza sativa	Monocots
SobiFLCL_2	Sobic.003G406800.1 CDS Sb03g044170	Sorghum bicolor	Monocots
SobiFLCL	Sobic.007G192900.1 CDS Sb07g026180	Sorghum bicolor	Monocots
TraeMADS3	JN248615.1	Triticum aestivum	Monocots
TaFLC_A4_2	TraesCS3A01G434700	Triticum aestivum	Monocots
TaFLC_A1	DQ512367	Triticum aestivum	Monocots
TaFLC_A4_1	DQ512365	Triticum aestivum	Monocots
OnciFUL2A_3	TRINITY_DN20686_c0_g1_i2	Oncidium "Grower Ramsey"	Orchidaceae-Monocots
OnciFUL2A	TRINITY_DN20686_c0_g1_i4	Oncidium "Grower Ramsey"	Orchidaceae-Monocots
OnciFUL2A_2	TRINITY_DN20686_c0_g1_i5	Oncidium "Grower Ramsey"	Orchidaceae-Monocots
CatrFUL1B	c6658_g1_i1	Cattleya trianae	Orchidaceae-Monocots
CatrFUL2A	c21035_g1_i1	Cattleya trianae	Orchidaceae-Monocots
CatrFUL2A_2	c21035_g1_i5	Cattleya trianae	Orchidaceae-Monocots
CatrFUL1A	c17401_g2_i2	Cattleya trianae	Orchidaceae-Monocots
CatrFUL1A_2	c17401_g2_i3	Cattleya trianae	Orchidaceae-Monocots
PhjaAP1L	JQ776636.2	Phalaenopsis japonica	Orchidaceae-Monocots
PhalFUL	AB245520.1	Phalaenopsis hybrid cultivar	Orchidaceae-Monocots
PhamAP1L	DQ104328.1	Phalaenopsis amabilis	Orchidaceae-Monocots
CygoFUL2A	KX347441.1	Cymbidium goeringii	Orchidaceae-Monocots
DenoFUL1	DNTC013817	Dendrobium nobile	Orchidaceae-Monocots
DenoFUL2	DNTC013371	Dendrobium nobile	Orchidaceae-Monocots
ElauFUL1A	TRINITY_DN18532_c0_g1_i8	Elleanthus aurantiacus	Orchidaceae-Monocots
ElauFUL1B	TRINITY_DN23312_c0_g1_i2	Elleanthus aurantiacus	Orchidaceae-Monocots
MaweFUL2A	TRINITY_DN17442_c1_g5_i1	Masdevallia wendlandiana	Orchidaceae-Monocots
MaweFUL2A_2	TRINITY_DN17442_c1_g5_i2	Masdevallia wendlandiana	Orchidaceae-Monocots
MaauFUL2A	TRINITY_DN16147_c0_g1_i1	Maxilaria aurea	Orchidaceae-Monocots
MaauFUL2A_2	TRINITY_DN16147_c0_g1_i2	Maxilaria aurea	Orchidaceae-Monocots
MaauFUL1B_2	TRINITY_DN16147_c0_g2_i1	Maxilaria aurea	Orchidaceae-Monocots
MaauFUL1B	TRINITY_DN16147_c0_g2_i2	Maxilaria aurea	Orchidaceae-Monocots
MiroFUL2B	TRINITY_DN10107_c0_g1_i1	Miltonia roezli	Orchidaceae-Monocots
MiroFUL1A	TRINITY_DN10991_c0_g1_i2	Miltonia roezli	Orchidaceae-Monocots
MiroFUL1A_2	TRINITY_DN10991_c0_g1_i3	Miltonia roezli	Orchidaceae-Monocots
MiroFUL2A	TRINITY_DN17170_c5_g2_i1	Miltonia roezli	Orchidaceae-Monocots
OntwFUL2A	TRINITY_DN24407_c1_g1_i1	Oncidium Twinkle	Orchidaceae-Monocots
OntwFUL2A_2	TRINITY_DN24407_c1_g1_i3	Oncidium Twinkle	Orchidaceae-Monocots
OntwFUL2A_3	TRINITY_DN24407_c1_g1_i4	Oncidium Twinkle	Orchidaceae-Monocots
OntwFUL2B	TRINITY_DN25235_c0_g1_i2	Oncidium Twinkle	Orchidaceae-Monocots
OntwFUL1A	TRINITY_DN27587_c0_g1_i1	Oncidium Twinkle	Orchidaceae-Monocots
StpuFUL1A	TRINITY_DN38330_c2_g1_i1	Stelis pusilla	Orchidaceae-Monocots
GoscFUL2A_3	TRINITY_DN24173_c1_g7_i1	Gomphichis scaposa	Orchidaceae-Monocots
GoscFUL1B	TRINITY_DN24173_c1_g8_i1	Gomphichis scaposa	Orchidaceae-Monocots
GoscFUL2A	TRINITY_DN24173_c1_g7_i3	Gomphichis scaposa	Orchidaceae-Monocots
GoscFUL2A_2	TRINITY_DN24173_c1_g7_i4	Gomphichis scaposa	Orchidaceae-Monocots
GoscFUL1B_2	TRINITY_DN24173_c1_g8_i2	Gomphichis scaposa	Orchidaceae-Monocots
ToluFUL1A	TRINITY_DN14845_c0_g1_i1	Tolumnia “Cherry red x Ralph yagh”	Orchidaceae-Monocots
ToluFUL2B	TRINITY_DN17867_c3_g1_i14	Tolumnia “Cherry red x Ralph yagh”	Orchidaceae-Monocots
ToluFUL2B_2	TRINITY_DN17867_c3_g1_i30	Tolumnia “Cherry red x Ralph yagh”	Orchidaceae-Monocots
ToluFUL2A	TRINITY_DN18803_c1_g1_i2	Tolumnia “Cherry red x Ralph yagh”	Orchidaceae-Monocots
ToluFUL2A_2	TRINITY_DN18803_c1_g1_i9	Tolumnia “Cherry red x Ralph yagh”	Orchidaceae-Monocots
VaapFUL1	TRINITY_DN36981_c1_g5_i1	Vanilla aphylla	Orchidaceae-Monocots
EpfiFUL2B	TRINITY_DN164_c0_g1_i4	Epidendrum fimbriatum	Orchidaceae-Monocots
EpfiFUL2B_2	TRINITY_DN164_c0_g1_i10	Epidendrum fimbriatum	Orchidaceae-Monocots
EpfiFUL1A	TRINITY_DN1827_c2_g1_i9	Epidendrum fimbriatum	Orchidaceae-Monocots
EpfiFUL1A_2	TRINITY_DN1827_c2_g1_i13	Epidendrum fimbriatum	Orchidaceae-Monocots
EpfiFUL1B	TRINITY_DN49802_c0_g1_i6	Epidendrum fimbriatum	Orchidaceae-Monocots
EpfiFUL2A	TRINITY_DN1_c1_g2_i2	Epidendrum fimbriatum	Orchidaceae-Monocots
EpfiFUL2A_2	TRINITY_DN1_c1_g2_i4	Epidendrum fimbriatum	Orchidaceae-Monocots
EpfiFUL2A_3	TRINITY_DN1_c1_g2_i1	Epidendrum fimbriatum	Orchidaceae-Monocots
DOMADS2	AF198175.1	Dendrobium grex Madame Thong	Orchidaceae-Monocots
DOAP1	KY471451.1	Dendrobium hybrid cultivar Chao Praya Smile	Orchidaceae-Monocots
CyfaAP1L	JQ031272.1	Cymbidium faberi	Orchidaceae-Monocots
ApshFUL2	Ash012887	Apostasia schenszhenica genome	Orchidaceae-Monocots
ApshFUL1	Ash002327	Apostasia schenszhenica genome	Orchidaceae-Monocots
DecaFUL2	Dca016066	Dendrobium catenatum genome	Orchidaceae-Monocots
DecaFUL1	Dca013065	Dendrobium catenatum genome	Orchidaceae-Monocots
PheqFUL2	Peq013900	Phalaenopsis equestris	Orchidaceae-Monocots
PheqFUL1	Peq021805	Phalaenopsis equestris genome	Orchidaceae-Monocots
PhapFUL2	PATC145405	Phalaenopsis aphrodite	Orchidaceae-Monocots
PhapFUL1	PATC201550	Phalaenopsis aphrodite	Orchidaceae-Monocots
HydeFUL2	c29784_g1_i5	Hypoxis decumbens	Monocots
HydeFUL2_1	c29784_g1_i4	Hypoxis decumbens	Monocots
HydeFUL2_2	c29784_g1_i6	Hypoxis decumbens	Monocots
HydeFUL2_3	c29784_g1_i1	Hypoxis decumbens	Monocots
PlguFUL1	Pgu013507	Platanthera guangdongensis genome	Orchidaceae-Monocots
PlziFUL1	Pzi021295	Platanthera zijinensis genome	Orchidaceae-Monocots
PlguFUL2	Pgu019298	Platanthera guangdongensis genome	Orchidaceae-Monocots
VaplFUL1	VANPL_A_00006t010800	Vanilla planifolia genome	Orchidaceae-Monocots

## Sheet: SOC1
Gene	Locus Name	Specie	Angiosperm Group
ParhSOC1L_2	onekp:IORZ_scaffold_2124786	Papaver_rhoeas	Basal eudicots
ParhSOC1L	onekp:ACYX_scaffold_2027870	Papaver_rhoeas	Basal eudicots
AqcoSOC1L	Aqcoe5G423800.1	Aquilegia coerulea	Basal eudicots
AqcoSOC1L_2	Aqcoe7G053100.1	Aquilegia coerulea	Basal eudicots
BofrSOC1L	comp15709_c0_seq4	Bocconia frutescens	Basal eudicots
BofrSOC1L_2	comp15709_c0_seq3	Bocconia frutescens	Basal eudicots
BofrSOC1L_3	comp15709_c0_seq7	Bocconia frutescens	Basal eudicots
BofrSOC1L_4	comp15709_c0_seq9	Bocconia frutescens	Basal eudicots
BofrSOC1L_5	comp15709_c0_seq1	Bocconia frutescens	Basal eudicots
ArthAGL19	AT4G22950.1 AGL19	Arabidopsis thaliana	Core eudicots
GumaAGL14_19	onekp:XMQO_scaffold_2134877	Gunnera_manicata	Core eudicots
GumaSOC1	onekp:XMQO_scaffold_2000270	Gunnera_manicata	Core eudicots
FrveSOC1	FJ531999.1	Fragaria vesca	Core eudicots
SolySOC1	Solyc10g017640.1.1	Solanum lycopersicum	Core eudicots
SolyAG14_19_2	Solyc12g056460.1.1	Solanum lycopersicum	Core eudicots
SolyAG14_19	Solyc08g080100.2.1	Solanum lycopersicum	Core eudicots
ViviSOC1	GSVIVT01027579001_DQ504309.1	Vitis vinifera	Core eudicots
ViviAGL14_19	GSVIVT01019883001 CDS	Vitis vinifera	Core eudicots
CaruSOC1	Carubv10024046m	Capsella rubella	Core eudicots
BrraSOC1_3	Brara.E00520.1	Brassica rapa	Core eudicots
BrraSOC1_2	Brara.C02304.1_NM_001301884.1	Brassica rapa	Core eudicots
BrraSOC1	Brara.D02757.1	Brassica rapa	Core eudicots
ArlySOC1	AL4G44830.t1	Arabidopsis lyrata	Core eudicots
ArthAGL14	AT4G11880.1 AGL14	Arabidopsis thaliana	Core eudicots
ArthSOC1	AT2G45660	Arabidopsis thaliana	Core eudicots
PrsaSOC1	JX524767.1	Prunus salicina	Core eudicots
AralSOC1	JF436957.1	Arabis alpina	Core eudicots
BrjuSOC1	JQ906703.1	Brassica juncea	Core eudicots
CaflSOC1	KC618320.1	Cardamine flexuosa	Core eudicots
CasiAGL14_19	KT327077.1	Camellia sinensis	Core eudicots
MainSOC1	HQ585997.1	Mangifera indica	Core eudicots
PotrSOC1	AF377868.1	Populus tremuloides	Core eudicots
MohySOC1	KX884998.1	Monotropa hypopitys	Core eudicots
GlmaSOC1	NM_001249448.1	Glycine max	Core eudicots
CoarSOC1	KJ483244.1	Coffea arabica	Core eudicots
SolySOC1_2	Solyc10g017640.1.1	Solanum lycopersicum	Core eudicots
CaruAGL19	Carubv10005697m	Capsella rubella	Core eudicots
CaruAGL14	Carubv10001906m	Capsella rubella	Core eudicots
BraraAGL14	Brara.I02295.1	Brassica rapa	Core eudicots
BraraAGL19	Brara.A01304.1	Brassica rapa	Core eudicots
ArlyAGL19	AL7G30570.t1	Arabidopsis lyrata	Core eudicots
ArlyAGL14	AL6G46600.t2	Arabidopsis lyrata	Core eudicots
CusaSOC1	Cucsa.257910.1 CDS	Cucumis sativus	Core eudicots
CusaSOC1_2	Cucsa.362960.1 CDS	Cucumis sativus	Core eudicots
CusaAGL14_19	Cucsa.302640.1 CDS	Cucumis sativus	Core eudicots
CapaAGL42L	evm.model.supercontig_18.166 CDS	Carica papaya	Core eudicots
PotrSOC1_2	Potri.014G074200.1 CDS	Populus trichocarpa	Core eudicots
PotrSOC1_3	Potri.002G151700.1 CDS	Populus trichocarpa	Core eudicots
PotrAGL14_19	Potri.003G119700.1 CDS	Populus trichocarpa	Core eudicots
PotrAGL14_19_2	Potri.001G112400.1 CDS	Populus trichocarpa	Core eudicots
DacaSOC1	DCAR_015921 CDS	Daucus carota	Core eudicots
BrauSOC1	TRINITY_DN55909_c0_g1_i2	Brunfelsia australis	Core eudicots
BrauSOC1_2	TRINITY_DN55909_c0_g1_i5	Brunfelsia australis	Core eudicots
BrauSOC1_3	TRINITY_DN55909_c0_g1_i6	Brunfelsia australis	Core eudicots
BrauSOC1_4	TRINITY_DN55909_c0_g1_i7	Brunfelsia australis	Core eudicots
BrauAGL14_19	TRINITY_DN39975_c1_g1_i1	Brunfelsia australis	Core eudicots
BrauAGL14_19_2	TRINITY_DN39975_c1_g1_i5	Brunfelsia australis	Core eudicots
BrauAGL14_19_3	TRINITY_DN39975_c1_g1_i4	Brunfelsia australis	Core eudicots
BrauAGL14_19_4	TRINITY_DN39975_c1_g1_i3	Brunfelsia australis	Core eudicots
BrauAGL14_19_5	TRINITY_DN39975_c1_g1_i2	Brunfelsia australis	Core eudicots
BrauSOC1_7	TRINITY_DN45821_c0_g1_i1	Brunfelsia australis	Core eudicots
BrauSOC1_5	TRINITY_DN67287_c0_g1_i1	Brunfelsia australis	Core eudicots
BrauSOC1_6	TRINITY_DN67287_c0_g2_i1	Brunfelsia australis	Core eudicots
TropeSOC1	TRINITY_DN17940_c1_g1_i3	Tropaeolum longifolium	Core eudicots
TropeSOC1_2	TRINITY_DN17940_c1_g1_i4	Tropaeolum longifolium	Core eudicots
TropeSOC1_3	TRINITY_DN17940_c1_g1_i5	Tropaeolum longifolium	Core eudicots
TropeSOC1_4	TRINITY_DN15495_c0_g1_i2	Tropaeolum longifolium	Core eudicots
TropeSOC1_5	TRINITY_DN15495_c0_g1_i3	Tropaeolum longifolium	Core eudicots
TropeSOC1_6	TRINITY_DN15495_c0_g1_i6	Tropaeolum longifolium	Core eudicots
TropeSOC1_7	TRINITY_DN15495_c0_g1_i4	Tropaeolum longifolium	Core eudicots
TropeSOC1_8	TRINITY_DN15495_c0_g1_i5	Tropaeolum longifolium	Core eudicots
StjaAGL14_19	TRINITY_DN8229_c0_g1_i1	Streptosolen jamesonii	Core eudicots
StjaAGL14_19_2	TRINITY_DN1567_c0_g1_i1	Streptosolen jamesonii	Core eudicots
StjaAGL14_19_3	TRINITY_DN1567_c0_g1_i3	Streptosolen jamesonii	Core eudicots
StjaAGL14_19_4	TRINITY_DN1567_c0_g1_i2	Streptosolen jamesonii	Core eudicots
StjaSOC1	TRINITY_DN957_c0_g1_i1	Streptosolen jamesonii	Core eudicots
StjaSOC1_2	TRINITY_DN957_c0_g1_i2	Streptosolen jamesonii	Core eudicots
StjaSOC1_3	TRINITY_DN11764_c2_g1_i1	Streptosolen jamesonii	Core eudicots
CoarAGL14_19	XM_027227281.1	Coffea arabica	Core eudicots
BopaAGL14_19	TRINITY_DN31779_c0_g1_i1	Borojoa patinoi	Core eudicots
BopaAGL14_19_2	TRINITY_DN31779_c0_g2_i1	Borojoa patinoi	Core eudicots
CoarSOC1_2	TRINITY_DN16951_c0_g1_i2	Coffea arabica	Core eudicots
CoarSOC1_3	TRINITY_DN16951_c0_g1_i6	Coffea arabica	Core eudicots
CoarSOC1_4	TRINITY_DN16951_c0_g1_i4	Coffea arabica	Core eudicots
CoarAGL14_19_2	TRINITY_DN23989_c0_g3_i1	Coffea arabica	Core eudicots
CoarAGL14_19_3	TRINITY_DN23989_c0_g1_i3	Coffea arabica	Core eudicots
CoarAGL14_19_4	TRINITY_DN24235_c1_g2_i4	Coffea arabica	Core eudicots
CoarAGL14_19_5	TRINITY_DN25731_c0_g1_i4	Coffea arabica	Core eudicots
CoarAGL14_19_6	TRINITY_DN25731_c0_g1_i9	Coffea arabica	Core eudicots
CoarAGL14_19_7	TRINITY_DN25731_c0_g1_i6	Coffea arabica	Core eudicots
CoarAGL14_19_8	TRINITY_DN25731_c0_g1_i5	Coffea arabica	Core eudicots
CoarAGL14_19_9	TRINITY_DN25731_c0_g1_i8	Coffea arabica	Core eudicots
CoarAGL14_19_10	TRINITY_DN25731_c0_g1_i2	Coffea arabica	Core eudicots
CoarAGL14_19_11	TRINITY_DN25731_c0_g1_i10	Coffea arabica	Core eudicots
ArthAGL42	AT5G62165.1 AGL42	Arabidopsis thaliana	Core eudicots
ArthAGL72	AT5G51860.1_AGL72	Arabidopsis thaliana	Core eudicots
ArthAGL71	AT5G51870.3_AGL71	Arabidopsis thaliana	Core eudicots
CapaSOC1	Capa_SOC1_evm.model.supercontig_4.204	Carica papaya	Core eudicots
CaruAGL72	Carubv10006544m CDS	Capsella rubella	Core eudicots
CaruAGL72_2	Carubv10026982m CDS	Capsella rubella	Core eudicots
BraraAGL72	Brara.B03768.1 CDS	Brassica rapa	Core eudicots
BraraAGL72_2	Brara.K00198.1 CDS	Brassica rapa	Core eudicots
BraraAGL72_3	Brara.A01539.1 CDS	Brassica rapa	Core eudicots
BraraAGL71	Brara.J00749.1 CDS	Brassica rapa	Core eudicots
BraraAGL72_4	Brara.H01578.1 CDS	Brassica rapa	Core eudicots
BraraAGL72_5	Brara.C01461.1 CDS	Brassica rapa	Core eudicots
BraraAGL42	Brara.B03794.1 CDS	Brassica rapa	Core eudicots
BraraAGL42_2	Brara.F02136.1 CDS	Brassica rapa	Core eudicots
BraraAGL42_3	Brara.I00679.1 CDS	Brassica rapa	Core eudicots
ArlyAGL72	Arly_SOC1_AL8G26160.t2	Arabidopsis lyrata	Core eudicots
ArlyAGL71	Arly_SOC1_AL604U10010.t1	Arabidopsis lyrata	Core eudicots
ArlyAGL42	Arly_SOC1_AL8G38970.t1	Arabidopsis lyrata	Core eudicots
FrveAGL42L	Fragaria_SOC1_mrna13354.1-v1.0-hybrid	Fragaria vesca	Core eudicots
SolyAGL42L	Solyc03g006830.2.1	Solanum lycopersicum	Core eudicots
ViviAGL42L	GSVIVT01018446001	Vitis vinifera	Core eudicots
CaruAGL42	Carubv10027142m	Capsella rubella	Core eudicots
CoarAGL42L	TRINITY_DN22270_c0_g1_i1	Coffea arabica	Core eudicots
CoarAGL42L_2	TRINITY_DN22270_c0_g1_i7	Coffea arabica	Core eudicots
CoarAGL42L_3	TRINITY_DN22270_c0_g1_i6	Coffea arabica	Core eudicots
MetrSOC1	Medtr7g075870.1	Medicago trunculata	Core eudicots
MetrSOC1_2	Medtr8g033250.1	Medicago trunculata	Core eudicots
MetrSOC1_3	Medtr8g033220.1	Medicago trunculata	Core eudicots
PetuFBP21	AF335239.1	Petunia x hybrida	Core eudicots
PetuFBP20	AF335238.1	Petunia x hybrida	Core eudicots
PetuFBP28	AF335244.1	Petunia x hybrida	Core eudicots
PetuFBP22	AF335240.1	Petunia x hybrida	Core eudicots
AmtrSOC1L	evm_27.model.AmTr_v1.0_scaffold00001.409	Amborella trichopoda	Early divergent angiosperms
ArelSOC1L	onekp:PAWA_scaffold_2045900	Aristolochia_elegans	Early divergent angiosperms
ArfiSOC1L	c32994_g1_i1	Aristolochia_fimbriata	Early divergent angiosperms
ArinSOC1L	TRINITY_DN16857_c0_g1_i1	Aristolochia_ringens	Early divergent angiosperms
AuscSOC1L_2	onekp:FZJL_scaffold_2008910	Austrobaileya_scandens	Early divergent angiosperms
AuscSOC1L	onekp:FZJL_scaffold_2164817	Austrobaileya_scandens	Early divergent angiosperms
ChlspSOC1L	TRINITY_DN17170_c0_g1_i1	Chloranthus spicatus	Early divergent angiosperms
ChlspSOC1L_2	TRINITY_DN17170_c0_g1_i2	Chloranthus spicatus	Early divergent angiosperms
ChlspSOC1L_3	TRINITY_DN17170_c0_g1_i3	Chloranthus spicatus	Early divergent angiosperms
ChlspSOC1L_4	TRINITY_DN17170_c4_g1_i1	Chloranthus spicatus	Early divergent angiosperms
MaviSOC1L	GQ489241.1	Magnolia virginiana	Early divergent angiosperms
MagrSOC1L_2	onekp:WBOD_scaffold_2018999	Magnolia_grandiflora	Early divergent angiosperms
MagrSOC1L	onekp:WBOD_scaffold_2007940	Magnolia_grandiflora	Early divergent angiosperms
NenuSOC1L	onekp:PZRT_scaffold_2001720	Nelumbo_nucifera	Early divergent angiosperms
NuadSOC1L	onekp:WTKZ_scaffold_2059787	Nuphar_advena	Early divergent angiosperms
PeboSOC1L	onekp:WIGA_scaffold_2018251	Persea_borbonia	Early divergent angiosperms
AgafSOC1L	onekp:PRFO_scaffold_2019261	Agapanthus_africanus	Monocots
AsdeSOC1L	onekp:FGRF_scaffold_2057678	Asparagus_densiflorus	Monocots
AgteSOC1L	onekp:KXSK_scaffold_2022376	Agave_tequilana	Monocots
OrsaSOC1L	XM_015775493.1 OsSOC1	Oryza sativa Japonica	Monocots
ZemaSOC1L	KM101125.1	Zea mays	Monocots
ZemaSOC1L_2	GRMZM2G070034_T01 CDS	Zea mays	Monocots
ZmMADS56	GRMZM2G026223_T04 CDS	Zea mays	Monocots
ZmMADS1	GRMZM2G171365_T01 CDS	Zea mays	Monocots
OrsaSOC1L_2	LOC_Os10g39130.1 CDS	Oryza sativa Japonica	Monocots
MusaSOC1L	GSMUA_Achr2T11820_001 CDS	Musa acuminata	Monocots
MusaSOC1L_2	GSMUA_Achr8T12280_001 CDS	Musa acuminata	Monocots
MusaSOC1L_3	GSMUA_Achr1T03630_001 CDS	Musa acuminata	Monocots
MusaSOC1L_4	GSMUA_Achr11T02790_001 CDS	Musa acuminata	Monocots
MusaSOC1L_5	GSMUA_Achr5T10250_001 CDS	Musa acuminata	Monocots
AncoSOC1L	Aco015492.1 CDS	Ananas comosus	Monocots
AncoSOC1L_2	Aco016643.1 CDS	Ananas comosus	Monocots
HydeSOC1L	c20226_g1_i1	Hypoxis decumbens	Monocots
OsMADS56	LOC_Os10g39130.1	Oryza sativa	Monocots
OsMADS50	LOC_Os03g03070.1	Oryza sativa	Monocots
VaplSOC1L1	onekp:THDM_scaffold_2062929	Vanilla_planifolia	Orchidaceae-Monocots
VaplSOC1L1_3	onekp:THDM_scaffold_2012618	Vanilla_planifolia	Orchidaceae-Monocots
GopuSOC1L1b	onekp:VTUS_scaffold_2046761	Goodyera_pubescens	Orchidaceae-Monocots
HadiSOC1L1b	onekp:LELS_scaffold_2001890	Haemaria_discolor	Orchidaceae-Monocots
DrelSOC1L1b	onekp:XZME_scaffold_2073371	Drakea_elastica	Orchidaceae-Monocots
MayuSOC1L1a	onekp:JSAG_scaffold_2009381	Masdevallia_yuangensis	Orchidaceae-Monocots
MayuSOC1L1b	onekp:JSAG_scaffold_2077952	Masdevallia_yuangensis	Orchidaceae-Monocots
CysiSOC1L1a	Unigene11420_Cym_fb	Cymbidium sinense	Orchidaceae-Monocots
CysiSOC1L1b	Unigene14489_Cym_fb	Cymbidium sinense	Orchidaceae-Monocots
PaarSOC1L2	Unigene12278_Pa_fb	Paphiopedilum armeniacum	Orchidaceae-Monocots
PaarSOC1L1a	Unigene18541_Pa_fb	Paphiopedilum armeniacum	Orchidaceae-Monocots
CypsiSOC1L2	Unigene129023_Ch_fb	Cypripedium singchii	Orchidaceae-Monocots
CypsiSOC1L2_2	Unigene135333_Ch_fb	Cypripedium singchii	Orchidaceae-Monocots
PhmoSOC1L1a	PMTC005173	Phalaenopsis modesta	Orchidaceae-Monocots
PhmoSOC1L1b	PMTC001790	Phalaenopsis modesta	Orchidaceae-Monocots
PheqSOC1L1a	PETC006082	Phalaenopsis equestris	Orchidaceae-Monocots
PheqSOC1L1b	PETC019634_Unigene59251_Pe_fb	Phalaenopsis equestris	Orchidaceae-Monocots
PheqSOC1L1a_2	PETC029610	Phalaenopsis equestris	Orchidaceae-Monocots
PhbeSOC1L1a_2	PBTC012666	Phalaenopsis bellina	Orchidaceae-Monocots
PhbeSOC1L1a	PBTC040482	Phalaenopsis bellina	Orchidaceae-Monocots
PhbeSOC1L1b	PBTC015027	Phalaenopsis bellina	Orchidaceae-Monocots
PhapSOC1L1a	PATC136427	Phalaenopsis aphrodite genome	Orchidaceae-Monocots
PhapSOC1L1b_2	PATC150808	Phalaenopsis aphrodite genome	Orchidaceae-Monocots
PhapSOC1L1b	PATC154491	Phalaenopsis aphrodite genome	Orchidaceae-Monocots
OritSOC1L1	OITC005438	Orchis italica	Orchidaceae-Monocots
OnciSOC1L1b_3	OGTC017221	Oncidium grower ramsey	Orchidaceae-Monocots
OnciSOC1L1b_2	OGTC046024	Oncidium grower ramsey	Orchidaceae-Monocots
NezoSOC1L2	NZTC003538	Neuwiedia zollingeri	Orchidaceae-Monocots
NezoSOC1L1	NZTC020118	Neuwiedia zollingeri	Orchidaceae-Monocots
GaelSOC1L1a	GETC022854	Gastrodia elata	Orchidaceae-Monocots
GaelSOC1L1b	GETC022853	Gastrodia elata	Orchidaceae-Monocots
GaelSOC1L1b_2	GETC003509	Gastrodia elata	Orchidaceae-Monocots
ErpuSOC1L1b	EPTC070708	Erycina pusilla	Orchidaceae-Monocots
ErpuSOC1L1a	EPTC000225	Erycina pusilla	Orchidaceae-Monocots
DenhSOC1L1b	KC121576.1	Dendrobium hybrid cultivar cultivar Chao Praya Smile	Orchidaceae-Monocots
DenoSOC1L1b_3	KU373056.1	Dendrobium nobile	Orchidaceae-Monocots
DenoSOC1L1b_2	DNTC005124	Dendrobium nobile	Orchidaceae-Monocots
DenoSOC1L1b	DNTC006229	Dendrobium nobile	Orchidaceae-Monocots
CysiSOC1L1a_2	CSTC003234	Cymbidium sinensis	Orchidaceae-Monocots
CysiSOC1L1a_3	CSTC003236	Cymbidium sinensis	Orchidaceae-Monocots
CyfoSOC1L2	CFTC011380	Cypripedium formosanum	Orchidaceae-Monocots
CyfoSOC1L2_2	CFTC011381	Cypripedium formosanum	Orchidaceae-Monocots
CyenSOC1L1a_4	CETC017068	Cymbidium ensifolium	Orchidaceae-Monocots
CyenSOC1L1a_3	CETC017069	Cymbidium ensifolium	Orchidaceae-Monocots
CyenSOC1L1a_2	CETC017067	Cymbidium ensifolium	Orchidaceae-Monocots
CyenSOC1L1a	CETC017070	Cymbidium ensifolium	Orchidaceae-Monocots
CyenSOC1L1b	CETC007394	Cymbidium ensifolium	Orchidaceae-Monocots
VaplSOC1L1_2	VPTC001268	Vanilla planifolia	Orchidaceae-Monocots
ApshSOC1L1	Unigene10726_Ap_fb_Ash007343	Apostasia shenzhenica genome	Orchidaceae-Monocots
ApwaSOC1L1_2	AUTC019163	Apostasia wallichii	Orchidaceae-Monocots
ApwaSOC1L2	AUTC013845	Apostasia wallichii	Orchidaceae-Monocots
ApwaSOC1L2_2	AUTC013844	Apostasia wallichii	Orchidaceae-Monocots
ApwaSOC1L1	AUTC002404	Apostasia wallichii	Orchidaceae-Monocots
HadeSOC1L1b	Unigene70755_Ha_fb	Habenaria delavayi	Orchidaceae-Monocots
HadeSOC1L1b_2	Unigene64135_Ha_fb	Habenaria delavayi	Orchidaceae-Monocots
GafaSOC1L1	Unigene108288_Ga_fb	Galeola faberi	Orchidaceae-Monocots
VashSOC1L1	Unigene104380_Va_fb	Vanilla shenzhenica	Orchidaceae-Monocots
VashSOC1L1_2	Unigene158421_Va_fb	Vanilla shenzhenica	Orchidaceae-Monocots
NemaSOC1L1	Unigene4699_Ne_fb	Neuwiedia malipoensis	Orchidaceae-Monocots
CatrSOC1L1b	c11205_g1_i1	Cattleya trianae	Orchidaceae-Monocots
CatrSOC1L1a	c14820_g1_i1	Cattleya trianae	Orchidaceae-Monocots
MacoSOC1L1a	TRINITY_DN22940_c0_g1_i1	Masdevallia_coccinea	Orchidaceae-Monocots
MacoSOC1L1a_2	TRINITY_DN22940_c0_g1_i3	Masdevallia_coccinea	Orchidaceae-Monocots
MacoSOC1L1b	TRINITY_DN36357_c0_g1_i1	Masdevallia_coccinea	Orchidaceae-Monocots
MaweSOC1L1a	TRINITY_DN19782_c1_g7_i1	Masdevallia_coccinea	Orchidaceae-Monocots
MaweSOC1L1b	TRINITY_DN20331_c0_g2_i1	Masdevallia_wendlandiana	Orchidaceae-Monocots
MaauSOC1L1b	TRINITY_DN17176_c0_g2_i1	Maxilaria aurea	Orchidaceae-Monocots
MaauSOC1L1a	TRINITY_DN17176_c0_g1_i4	Maxilaria aurea	Orchidaceae-Monocots
MaauSOC1L1a_2	TRINITY_DN17176_c0_g1_i5	Maxilaria aurea	Orchidaceae-Monocots
MaauSOC1L1a_3	TRINITY_DN17176_c0_g1_i6	Maxilaria aurea	Orchidaceae-Monocots
MaauSOC1L2	TRINITY_DN17528_c0_g2_i9	Maxilaria aurea	Orchidaceae-Monocots
MaauSOC1L2_2	TRINITY_DN17528_c0_g2_i2	Maxilaria aurea	Orchidaceae-Monocots
MaauSOC1L2_3	TRINITY_DN17528_c0_g2_i6	Maxilaria aurea	Orchidaceae-Monocots
MaauSOC1L2_4	TRINITY_DN17528_c0_g2_i12	Maxilaria aurea	Orchidaceae-Monocots
MaauSOC1L2_5	TRINITY_DN17528_c0_g2_i1	Maxilaria aurea	Orchidaceae-Monocots
MaauSOC1L2_6	TRINITY_DN17528_c0_g2_i3	Maxilaria aurea	Orchidaceae-Monocots
MiroSOC1L1b	TRINITY_DN9234_c0_g1_i1	Miltonia roezli	Orchidaceae-Monocots
MiroSOC1L1a	TRINITY_DN7123_c0_g1_i1	Miltonia roezli	Orchidaceae-Monocots
MiroSOC1L2	TRINITY_DN1737_c0_g1_i1	Miltonia roezli	Orchidaceae-Monocots
OntwSOC1L1b	TRINITY_DN17555_c0_g1_i1	Oncidium Twinkle	Orchidaceae-Monocots
OntwSOC1L1a	TRINITY_DN17607_c0_g1_i1	Oncidium Twinkle	Orchidaceae-Monocots
StpuSOC1L1b	TRINITY_DN39440_c1_g1_i1	Stelis pusilla	Orchidaceae-Monocots
StpuSOC1L1a	TRINITY_DN30837_c0_g1_i1	Stelis pusilla	Orchidaceae-Monocots
ElauSOC1L1b	TRINITY_DN22175_c0_g3_i1	Elleanthus aurantiacus	Orchidaceae-Monocots
ElauSOC1L1a	TRINITY_DN17156_c0_g1_i2	Elleanthus aurantiacus	Orchidaceae-Monocots
ElauSOC1L2	TRINITY_DN12939_c0_g1_i2	Elleanthus aurantiacus	Orchidaceae-Monocots
OnciSOC1L1b_4	TRINITY_DN14540_c2_g1_i1	Oncidium "Grower Ramsey"	Orchidaceae-Monocots
OnciSOC1L1b	TRINITY_DN14540_c2_g1_i2	Oncidium "Grower Ramsey"	Orchidaceae-Monocots
OnciSOC1L1a	TRINITY_DN10771_c0_g1_i1	Oncidium "Grower Ramsey"	Orchidaceae-Monocots
GoscSOC1L1b	TRINITY_DN22835_c0_g1_i1	Gomphichis scaposa	Orchidaceae-Monocots
GoscSOC1L1b_2	TRINITY_DN22835_c0_g1_i2	Gomphichis scaposa	Orchidaceae-Monocots
ToluSOC1L1b	TRINITY_DN21273_c0_g1_i5	Tolumnia “Cherry red x Ralph yagh”	Orchidaceae-Monocots
ToluSOC1L1b_2	TRINITY_DN21273_c0_g1_i3	Tolumnia “Cherry red x Ralph yagh”	Orchidaceae-Monocots
ToluSOC1L2	TRINITY_DN16053_c0_g1_i5]	Tolumnia “Cherry red x Ralph yagh”	Orchidaceae-Monocots
ToluSOC1L2_2	TRINITY_DN16053_c0_g1_i3	Tolumnia “Cherry red x Ralph yagh”	Orchidaceae-Monocots
ToluSOC1L1a	TRINITY_DN11587_c0_g1_i1	Tolumnia “Cherry red x Ralph yagh”	Orchidaceae-Monocots
PheqSOC1L1a_3	PEQU_10347_Peq009223	Phalaenopsis equestris genome	Orchidaceae-Monocots
PheqSOC1L1b_2	PEQU_03442_Peq000726	Phalaenopsis equestris genome	Orchidaceae-Monocots
VaapSOC1L1	TRINITY_DN33888_c0_g1_i1	Vanilla aphylla	Orchidaceae-Monocots
VaapSOC1L1_2	TRINITY_DN33888_c0_g1_i2	Vanilla aphylla	Orchidaceae-Monocots
VaapSOC1L1_3	TRINITY_DN37798_c1_g6_i2	Vanilla aphylla	Orchidaceae-Monocots
VaapSOC1L1_4	TRINITY_DN37798_c1_g6_i3	Vanilla aphylla	Orchidaceae-Monocots
VaapSOC1L1_5	TRINITY_DN37798_c1_g6_i4	Vanilla aphylla	Orchidaceae-Monocots
VaapSOC1L1_6	TRINITY_DN37798_c1_g6_i5	Vanilla aphylla	Orchidaceae-Monocots
VaapSOC1L1_7	TRINITY_DN37798_c1_g6_i6	Vanilla aphylla	Orchidaceae-Monocots
EpfiSOC1L1b	TRINITY_DN16921_c0_g1_i13	Epidendrum fimbriatum	Orchidaceae-Monocots
EpfiSOC1L1a	TRINITY_DN16921_c0_g2_i1	Epidendrum fimbriatum	Orchidaceae-Monocots
DecaSOC1L2	Dca013492	Dendrobium catenatum genome	Orchidaceae-Monocots
DecaSOC1L1a	Dca021303	Dendrobium catenatum genome	Orchidaceae-Monocots
DecaSOC1L1b	Dca001311	Dendrobium catenatum genome	Orchidaceae-Monocots
PlguSOC1L1	Pgu002100	Platanthera guangdongensis genome	Orchidaceae-Monocots
PlziSOC1L1	Pzi004828	Platanthera zijinensis genome	Orchidaceae-Monocots
PhapSOC1L2	PAXXG065170-mRNA1	Phalaenopsis aphrodite genome	Orchidaceae-Monocots
VaplSOC1L2	VANPL_A_00002t003230	Vanilla planifolia genome	Orchidaceae-Monocots
VaplSOC1L1b	VANPL_A_00004t002170	Vanilla planifolia genome	Orchidaceae-Monocots
